# Supplementary material for: A novel benchmark for COVID-19 pandemic testing effectiveness enables the accurate prediction of new Intensive Care Unit admissions
Source: Sci Rep. 2021 Oct 13;11:20308. doi: 10.1038/s41598-021-99543-y (PMC8514432; doi:10.1038/s41598-021-99543-y)
Supplement: Supplementary file 2 — Supplementary Information 2. [file 41598_2021_99543_MOESM2_ESM.xlsx]

## Sheet: Tables 1 & 2
Table 1
	Distinct periods of testing levels
	intervals	1/5/2020 - 28/7/2020			29/7/2020 – 16/10/2020			17/10/2020 - 31/1/2021
		SDR12	IR12	Samples	SDR12	IR12	Samples	SDR12	IR12	Samples
	max	0.919664	0.266667	7309.21	0.0697753	0.0613208	20309.9	0.0317941	0.0743764	31601.7
	average	0.200651	0.0743762	4051.18	0.0270854	0.03176	12861.5	0.0210579	0.0501123	24376.8
	median	0.143183	0.0544218	3991.86	0.0261289	0.0304615	12452.9	0.0203752	0.0496203	24743
	min	0.001	0.001	1399.57	0.0114322	0.0164639	9706.43	0.0129301	0.035514	17314.6
	sd	0.195622	0.0645912	1259.87	0.009825	0.00925455	2438.69	0.00407954	0.00742583	3171.59
	cv	0.974935	0.868439	0.310988	0.362741	0.29139	0.189612	0.193729	0.148184	0.133042
	intervals	1/2/2021 - 30/4/2021			1/5/2021 - 10/7/2021			11/7/2021 - 27/7/2021
		SDR12	IR12	Samples	SDR12	IR12	Samples	SDR12	IR12	Samples
	max	0.0158514	0.0515168	58577.9	0.0101311	0.0326962	57206.3	0.00124758	0.008831	76262.4
	average	0.00910184	0.0361542	42904.6	0.00430912	0.0174054	42150.2	0.00111727	0.00751647	69973.6
	median	0.009224	0.0353209	41906.3	0.00378366	0.0174641	41922.3	0.00112416	0.00777765	73005.3
	min	0.00494171	0.0271592	29504.4	0.00199041	0.0067403	30870.6	0.00100604	0.00563043	58583.3
	sd	0.00294701	0.00542611	7509.61	0.00154195	0.00564345	7189.72	7.25027e-05	0.00112141	5918.7
	cv	0.323782	0.150082	0.175031	0.357834	0.324235	0.170574	0.0648927	0.149193	0.0845849
Table 2
	Distinct periods of stable Severity Detection Rate
		17/10/2020 - 10/2/2021		11/2/2021 - 21/4/2021		22/4/2021 - 22/5/2021		23/5/2021 - 15/6/2021		16/6/2021 - 6/7/2021		7/7/2021 - 8/8/2021
	SDR12 Regression	2*10^-6x + 5.7511		5*10^-7x + 28.6		4*10^-7x + 25.948		4*10^-7x - 3.8899		2*10^-7x + 6.7379		7*10^-8x + 5.2217
	SDR12 R2	0.981		0.833		0.84		0.962		0.954		0.933
	IR12 Regression	0.0477x + 1.446		0.0279x + 17.269		0.0309x - 1.9121		0.0302x - 23.434		0.0097x + 5.4996		0.0062x + 3.2061
	IR12 R2	0.9788		0.891		0.92		0.967		0.959		0.882
	average U (ΔU)	56 [-]		69 [+23%]		73 [+6%]		34 [-53%]		13 [-62%]		13 [0%]
	average cases (Δcases)	1,142 [-]		1847 [+62%]		2,453 [+33%]		1887 [-23%]		763 [-60%]		1602 [+110%]
	average tests (Δtests)	25,585 [-]		39847 [+56%]		49,580 [+24%]		48976 [-1%]		37651 [-23%]		55190 [+47%]
	Vaccination levels @period start	-		1/2/2021		10/4/2021		11/5/2021		4/6/2021		25/6/2021		8/8/2021
	at least 1-dose [%pop]	0		244,652 [2.28%]		1,435,513 [13.39%]		2,561,871 [23.90%]		3,854,962 [35.96%]		4,678,468 [43.64%]		5,791,894 [54.03%]
	complete vaccination	0		46,295 [0.43%]		733,840 [6.85%]		1,335,798 [12.46%]		2,253,347 [21.02%]		3,461,165 [32.29%]		5,361,270 [50.01%]
	Delta variant prevalence (B.1.617.2)	-		-		~0.2% (22/5/21)		~1% (29/5/21)		~5% (12/6/21), ~61% (3/7/21)		~76% (10/7/21) 17		~90% (8/8/21)
	Important dates & comments	"2nd wave", national lockdown (7/11/20)12		Athens (hosting half of Greece's population) majorly affected, full capital lockdown (9/2/21), "3rd wave" 13		service workers must perform and report weekly self tests (19/4/21) 14		lockdown lifted progressively (14/5/21) 15, all employees must perform and report weekly self-tests (24/5/21) 16		Indoor dining, amusement parks and other entertainment services reopen (7/6/21)15		possible "4th wave"

## Sheet: CHART7-forecasts_IRvs.SDR
Date	Observed 7-day average of daily needs for new ICU admissions (U)	Predicted 7-day average of daily needs for new ICU admissions (U'i+12)	residuals	Observed 7-day average of daily needs for new ICU admissions (U)	Predicted 7-day average of daily needs for new ICU admissions (U'i+12)	residuals					SDR-based
2021-08-08	22.8571	19.4165	3.44061	22.8571	19.2535	3.60367				RMSE	7.57121
2021-08-07	21	19.1842	1.81584	21	19.2287	1.77133					IR-based
2021-08-06	22	18.8376	3.16241	22	19.0196	2.98036				RMSE	5.81679
2021-08-05	21.5714	18.6794	2.89203	21.5714	19.0241	2.54736
2021-08-04	22.1429	18.6553	3.48756	22.1429	19.1038	3.03907
2021-08-03	22.1429	18.5198	3.6231	22.1429	18.9594	3.18344
2021-08-02	20.5714	18.576	1.99538	20.5714	19.1277	1.44373
2021-08-01	19.7143	18.4736	1.24065	19.7143	19.0976	0.6167
2021-07-31	19.4286	18.0313	1.39728	19.4286	18.6937	0.734871
2021-07-30	18.2857	18.156	0.129668	18.2857	18.8983	-0.612586
2021-07-29	17	17.8257	-0.82568	17	18.8159	-1.81593
2021-07-28	14.8571	17.3259	-2.46877	14.8571	18.6078	-3.75064
2021-07-27	13.4286	16.3881	-2.95956	13.4286	17.9931	-4.56453
2021-07-26	14.2857	15.5565	-1.27077	14.2857	17.3846	-3.0989
2021-07-25	12.8571	14.5653	-1.70816	12.8571	16.3944	-3.53724
2021-07-24	13.1429	13.3767	-0.233867	13.1429	15.2323	-2.08947
2021-07-23	11.8571	12.4356	-0.578503	11.8571	14.1128	-2.25564
2021-07-22	12	11.6907	0.309283	12	13.3635	-1.36347
2021-07-21	11.1429	10.4364	0.706503	11.1429	12.189	-1.04616
2021-07-20	10.7143	9.44194	1.27235	10.7143	11.1031	-0.388843
2021-07-19	9.14286	8.54935	0.593504	9.14286	9.91096	-0.7681
2021-07-18	8.57143	7.83382	0.737604	8.57143	8.85961	-0.288186
2021-07-17	7.42857	7.19094	0.237636	7.42857	7.80384	-0.375271
2021-07-16	7.57143	6.97697	0.594462	7.57143	7.41501	0.156414
2021-07-15	6.42857	6.79733	-0.368758	6.42857	7.07579	-0.647214
2021-07-14	7.42857	6.5369	0.891667	7.42857	6.52133	0.907243
2021-07-13	6.71429	6.39116	0.323126	6.71429	6.1883	0.525986
2021-07-12	8	6.283	1.717	8	5.94739	2.05261
2021-07-11	5.42857	6.27434	-0.84577	5.42857	5.8473	-0.418729
2021-07-10	5.57143	6.11189	-0.540462	5.57143	5.67104	-0.0996143
2021-07-09	6.57143	6.04787	0.523559	6.57143	5.53553	1.0359
2021-07-08	6.71429	6.0373	0.676985	6.71429	5.54616	1.16813
2021-07-07	6.28571	6.05758	0.22813	6.28571	5.56299	0.722729
2021-07-06	8.42857	9.23009	-0.801516	8.42857	9.28953	-0.860957
2021-07-05	8.57143	9.26892	-0.697496	8.57143	9.3311	-0.759671
2021-07-04	9.42857	9.21571	0.212861	9.42857	9.37129	0.0572857
2021-07-03	9.85714	9.96741	-0.110269	9.85714	9.96576	-0.108614
2021-07-02	10.1429	10.2872	-0.144346	10.1429	10.3302	-0.187343
2021-07-01	10.8571	10.3443	0.512865	10.8571	10.3981	0.459043
2021-06-30	11.2857	10.6066	0.679086	11.2857	10.6711	0.614629
2021-06-29	11	10.9642	0.0358464	11	11.1173	-0.117286
2021-06-28	11.4286	11.2821	0.146487	11.4286	11.4803	-0.0517714
2021-06-27	13.2857	11.703	1.58269	13.2857	11.9529	1.33284
2021-06-26	13.4286	12.3527	1.07588	13.4286	12.6513	0.7773
2021-06-25	13.7143	12.7474	0.966863	13.7143	13.1169	0.597414
2021-06-24	13.8571	13.0566	0.800547	13.8571	13.509	0.348114
2021-06-23	13.8571	13.5551	0.302023	13.8571	13.9816	-0.124414
2021-06-22	13.7143	14.0626	-0.348352	13.7143	14.4264	-0.712086
2021-06-21	14.8571	14.7072	0.149912	14.8571	15.061	-0.203886
2021-06-20	15.7143	15.3709	0.343366	15.7143	15.7414	-0.0271286
2021-06-19	16.5714	16.1956	0.375871	16.5714	16.4994	0.0720286
2021-06-18	16	16.5085	-0.508477	16	16.7752	-0.775157
2021-06-17	16.7143	16.8759	-0.161621	16.7143	17.2283	-0.514
2021-06-16	18.8571	17.5769	1.2802	18.8571	18.0112	0.845929
2021-06-15	20.4286	19.0154	1.41314	20.4286	17.5603	2.86823
2021-06-14	21.4286	20.8023	0.626251	21.4286	20.4337	0.994914
2021-06-13	22.7143	21.6211	1.09316	22.7143	21.0204	1.69389
2021-06-12	22.1429	23.7246	-1.58175	22.1429	23.3803	-1.23746
2021-06-11	21.5714	24.5104	-2.93902	21.5714	24.9939	-3.42243
2021-06-10	21.7143	24.4621	-2.74777	21.7143	24.8644	-3.15014
2021-06-09	23.7143	24.9098	-1.19548	23.7143	24.8989	-1.18466
2021-06-08	26.5714	26.38	0.191413	26.5714	26.7757	-0.204229
2021-06-07	28.2857	27.1829	1.10283	28.2857	26.8317	1.45397
2021-06-06	29.8571	29.4747	0.382425	29.8571	30.1796	-0.322486
2021-06-05	30.8571	30.5357	0.321483	30.8571	31.8147	-0.9576
2021-06-04	32.4286	30.8176	1.61102	32.4286	31.9053	0.523229
2021-06-03	33.8571	32.2224	1.63471	33.8571	33.5663	0.2908
2021-06-02	34.1429	37.338	-3.19516	34.1429	35.5164	-1.37354
2021-06-01	35.7143	35.862	-0.14774	35.7143	36.2412	-0.526914
2021-05-31	38.1429	37.2434	0.899455	38.1429	37.3155	0.8274
2021-05-30	40.2857	38.9726	1.31315	40.2857	38.1611	2.12466
2021-05-29	41.2857	41.9301	-0.644392	41.2857	39.8221	1.46366
2021-05-28	40.8571	44.093	-3.23581	40.8571	41.9878	-1.13069
2021-05-27	45	44.5464	0.453607	45	42.704	2.296
2021-05-26	44.7143	42.1347	2.57959	44.7143	44.8784	-0.164114
2021-05-25	50.5714	47.1538	3.41761	50.5714	47.0485	3.52294
2021-05-24	50	53.6139	-3.61386	50	52.4586	-2.4586
2021-05-23	49.5714	48.2278	1.34363	49.5714	50.7501	-1.17871
2021-05-22	52	64.5343	-12.5343	52	69.8259	-17.8259
2021-05-21	55.2857	64.594	-9.3083	55.2857	70.8941	-15.6084
2021-05-20	56.2857	58.4118	-2.12607	56.2857	64.5905	-8.30483
2021-05-19	56.7143	52.804	3.91025	56.7143	59.8673	-3.15297
2021-05-18	50.4286	51.1591	-0.730512	50.4286	57.5012	-7.07263
2021-05-17	52.5714	48.3401	4.2313	52.5714	53.1487	-0.577286
2021-05-16	57.4286	52.4108	5.01782	57.4286	56.1857	1.24283
2021-05-15	58.4286	62.9809	-4.55231	58.4286	64.6877	-6.25909
2021-05-14	61.4286	60.662	0.76654	61.4286	61.0282	0.400357
2021-05-13	61.8571	67.0811	-5.22397	61.8571	67.2082	-5.35107
2021-05-12	66.7143	75.2275	-8.51317	66.7143	72.5318	-5.81756
2021-05-11	70.2857	78.4129	-8.12723	70.2857	75.176	-4.89029
2021-05-10	70	78.3251	-8.32506	70	76.6062	-6.60623
2021-05-09	78.8571	79.0539	-0.196715	78.8571	77.6392	1.21797
2021-05-08	71.5714	80.7539	-9.1825	71.5714	79.7404	-8.16894
2021-05-07	74.2857	81.4323	-7.14658	74.2857	81.0205	-6.7348
2021-05-06	74	83.0695	-9.06953	74	82.9142	-8.91424
2021-05-05	77.5714	82.1984	-4.62699	77.5714	82.0932	-4.52176
2021-05-04	76.4286	82.9938	-6.56524	76.4286	83.4749	-7.04629
2021-05-03	83.1429	86.6209	-3.47804	83.1429	88.2158	-5.07294
2021-05-02	76.1429	87.2329	-11.0901	76.1429	88.5425	-12.3996
2021-05-01	88.8571	87.6125	1.24469	88.8571	89.6195	-0.7624
2021-04-30	88.2857	87.5808	0.704908	88.2857	89.6151	-1.32941
2021-04-29	91.4286	92.0807	-0.652156	91.4286	89.1251	2.30343
2021-04-28	87.7143	89.3357	-1.62144	87.7143	90.8467	-3.13243
2021-04-27	89.2857	87.0602	2.22556	89.2857	89.4341	-0.148429
2021-04-26	88.2857	84.1688	4.11687	88.2857	86.7635	1.52221
2021-04-25	87.4286	83.8837	3.54487	87.4286	88.335	-0.906414
2021-04-24	85.1429	84.5565	0.586335	85.1429	89.5533	-4.41047
2021-04-23	86.4286	84.6114	1.81715	86.4286	90.701	-4.27247
2021-04-22	87.5714	80.0013	7.57018	87.5714	91.7472	-4.1758
2021-04-21	94.8571	102.383	-7.52617	94.8571	100.1	-5.24297
2021-04-20	97.1429	103.465	-6.3221	97.1429	101.427	-4.2845
2021-04-19	102.571	103.307	-0.735738	102.571	102.476	0.0958286
2021-04-18	102.714	104.071	-1.35669	102.714	103.157	-0.442871
2021-04-17	100.429	102.153	-1.72444	100.429	103.281	-2.85214
2021-04-16	99.1429	101.51	-2.36756	99.1429	102.715	-3.57189
2021-04-15	100.286	99.3589	0.926797	100.286	100.698	-0.412257
2021-04-14	99.2857	98.1818	1.10392	99.2857	100.303	-1.01767
2021-04-13	98	83.9815	14.0185	98	93.99	4.00999
2021-04-12	89.8571	81.2777	8.57941	89.8571	90.3909	-0.533771
2021-04-11	90.5714	79.6701	10.9013	90.5714	88.1828	2.3886
2021-04-10	94.8571	77.235	17.6222	94.8571	85.1776	9.67954
2021-04-09	95.5714	76.9202	18.6512	95.5714	85.1098	10.4616
2021-04-08	92.7143	76.5433	16.171	92.7143	85.3689	7.34537
2021-04-07	89.7143	73.6254	16.0889	89.7143	82.9855	6.72883
2021-04-06	89.2857	84.6875	4.59819	89.2857	88.123	1.16267
2021-04-05	89	86.3506	2.64941	89	90.0561	-1.05611
2021-04-04	87.2857	89.1129	-1.82717	87.2857	91.6624	-4.37664
2021-04-03	84.7143	73.6489	11.0654	84.7143	83.4797	1.2346
2021-04-02	87	71.7087	15.2913	87	81.1959	5.80413
2021-04-01	83.1429	72.1358	11.007	83.1429	81.6423	1.50059
2021-03-31	79	72	7.00005	79	81.5506	-2.5506
2021-03-30	78.8571	70.0834	8.7737	78.8571	80.036	-1.17889
2021-03-29	79.4286	68.2096	11.219	79.4286	78.0312	1.39736
2021-03-28	80.8571	64.3019	16.5553	80.8571	74.7151	6.14204
2021-03-27	77.8571	76.2824	1.57472	77.8571	81.4191	-3.56193
2021-03-26	77.7143	77.5773	0.136991	77.7143	81.5426	-3.82834
2021-03-25	81.5714	77.0131	4.55832	81.5714	79.6135	1.95789
2021-03-24	83.1429	76.7962	6.34665	83.1429	78.7726	4.3703
2021-03-23	84	77.5253	6.47468	84	78.0153	5.98473
2021-03-22	87	77.2531	9.74692	87	76.6163	10.3837
2021-03-21	81.2857	77.9015	3.38421	81.2857	76.8913	4.39441
2021-03-20	85.7143	75.2356	10.4787	85.7143	73.4556	12.2587
2021-03-19	83.7143	75.1152	8.59906	83.7143	73.4995	10.2148
2021-03-18	82.7143	75.8001	6.91422	82.7143	74.0056	8.70864
2021-03-17	84	72.6002	11.3998	84	71.3312	12.6688
2021-03-16	78.8571	70.4537	8.40339	78.8571	69.6373	9.21984
2021-03-15	72.1429	68.3609	3.78193	72.1429	67.9035	4.23934
2021-03-14	73.1429	65.2425	7.90034	73.1429	64.7588	8.38407
2021-03-13	72.1429	63.9265	8.21633	72.1429	63.9377	8.20513
2021-03-12	66.5714	62.7626	3.80883	66.5714	62.758	3.81347
2021-03-11	61.4286	61.2511	0.177477	61.4286	61.2235	0.205114
2021-03-10	58	60.337	-2.33695	58	60.4024	-2.4024
2021-03-09	58.7143	58.868	-0.153742	58.7143	59.0871	-0.372829
2021-03-08	57.5714	56.3948	1.17659	57.5714	57.5566	0.0148286
2021-03-07	56.5714	51.0652	5.5062	56.5714	52.9411	3.63029
2021-03-06	53.5714	47.2692	6.30224	53.5714	48.8518	4.71963
2021-03-05	53.8571	46.6582	7.19893	53.8571	48.1264	5.73074
2021-03-04	54	45.876	8.12395	54	47.2416	6.75843
2021-03-03	53.8571	45.6004	8.25676	53.8571	46.4365	7.42069
2021-03-02	50.2857	45.6332	4.65249	50.2857	46.2372	4.04854
2021-03-01	48.5714	46.4805	2.09097	48.5714	45.9462	2.62521
2021-02-28	48.5714	50.4017	-1.8303	48.5714	48.8996	-0.3282
2021-02-27	45.4286	52.5841	-7.15555	45.4286	50.5138	-5.08527
2021-02-26	42.1429	52.8212	-10.6784	42.1429	50.2747	-8.13184
2021-02-25	42.1429	53.2252	-11.0823	42.1429	50.5577	-8.41483
2021-02-24	39	53.0643	-14.0643	39	50.3146	-11.3146
2021-02-23	38.4286	52.2837	-13.8551	38.4286	49.4576	-11.0291
2021-02-22	38.7143	51.0128	-12.2985	38.7143	48.4333	-9.71901
2021-02-21	35.7143	49.0544	-13.3401	35.7143	47.0582	-11.3439
2021-02-20	36	47.1946	-11.1946	36	46.002	-10.002
2021-02-19	38	46.4558	-8.45585	38	45.6234	-7.62337
2021-02-18	37.8571	45.2116	-7.35448	37.8571	44.6309	-6.77379
2021-02-17	35.7143	43.3874	-7.67313	35.7143	43.1722	-7.45787
2021-02-16	35.8571	42.7772	-6.92003	35.8571	42.1598	-6.30264
2021-02-15	33.2857	41.3512	-8.06554	33.2857	40.7488	-7.46313
2021-02-14	35.2857	40.6599	-5.37415	35.2857	39.581	-4.29531
2021-02-13	36.1429	39.6858	-3.54295	36.1429	37.911	-1.76816
2021-02-12	35.8571	39.3555	-3.49834	35.8571	37.4845	-1.6274
2021-02-11	32.8571	38.9729	-6.11577	32.8571	36.8867	-4.02954
2021-02-10	34.4286	45.4657	-11.0371	34.4286	33.6912	0.737371
2021-02-09	34.8571	40.1659	-5.30879	34.8571	31.2653	3.59183
2021-02-08	34.8571	37.7571	-2.89997	34.8571	29.8548	5.00239
2021-02-07	33.4286	33.9965	-0.567975	33.4286	27.5243	5.9043
2021-02-06	31.2857	31.2868	-0.001134	31.2857	25.6435	5.64219
2021-02-05	28.5714	30.2815	-1.71006	28.5714	24.8531	3.71836
2021-02-04	28	29.4419	-1.44191	28	24.1921	3.80791
2021-02-03	24.8571	28.6773	-3.82011	24.8571	23.5447	1.31241
2021-02-02	24.4286	28.8661	-4.43756	24.4286	23.7151	0.713486
2021-02-01	24.4286	30.2681	-5.83949	24.4286	24.3284	0.1002
2021-01-31	23.1429	32.0523	-8.90943	23.1429	25.3846	-2.24173
2021-01-30	23.1429	35.8663	-12.7235	23.1429	27.4289	-4.28601
2021-01-29	25.4286	38.2111	-12.7825	25.4286	28.2738	-2.84527
2021-01-28	27.4286	41.434	-14.0054	27.4286	29.6912	-2.26264
2021-01-27	28.4286	45.0836	-16.655	28.4286	31.6674	-3.23879
2021-01-26	25.7143	46.7972	-21.0829	25.7143	32.4237	-6.70946
2021-01-25	26.5714	41.2015	-14.6301	26.5714	31.8173	-5.24584
2021-01-24	26.1429	41.4731	-15.3303	26.1429	32.8053	-6.66249
2021-01-23	26.8571	40.112	-13.2549	26.8571	33.2278	-6.37069
2021-01-22	26.5714	38.3958	-11.8244	26.5714	33.112	-6.54056
2021-01-21	27.4286	35.9095	-8.48091	27.4286	32.7372	-5.30863
2021-01-20	27.8571	27.1001	0.757017	27.8571	29.0711	-1.21397
2021-01-19	33.1429	25.1929	7.94997	33.1429	28.2261	4.91671
2021-01-18	32.4286	31.4062	1.02234	32.4286	31.1018	1.3268
2021-01-17	35.5714	33.0133	2.55808	35.5714	31.9604	3.61106
2021-01-16	35.5714	33.7253	1.84618	35.5714	32.7713	2.80016
2021-01-15	32.5714	33.8446	-1.27318	32.5714	33.1052	-0.533743
2021-01-14	39	33.1113	5.88874	39	32.7781	6.22191
2021-01-13	40.5714	33.3053	7.26611	40.5714	32.7781	7.79334
2021-01-12	40	33.6934	6.30661	40	32.9144	7.08563
2021-01-11	42	33.3089	8.69114	42	32.5123	9.48767
2021-01-10	42.1429	33.0132	9.12965	42.1429	32.4783	9.6646
2021-01-09	42.1429	32.1711	9.97176	42.1429	31.1563	10.9866
2021-01-08	46.8571	33.288	13.5691	46.8571	31.497	15.3601
2021-01-07	40.2857	36.6263	3.65944	40.2857	33.1733	7.1124
2021-01-06	42	46.649	-4.64903	42	37.5276	4.47236
2021-01-05	42.5714	50.3335	-7.76202	42.5714	39.5651	3.00631
2021-01-04	45.5714	52.9968	-7.42535	45.5714	41.4867	4.08469
2021-01-03	49	55.066	-6.06603	49	43.2108	5.78924
2021-01-02	52.8571	57.9709	-5.11371	52.8571	45.8479	7.00926
2021-01-01	53.5714	58.9084	-5.33695	53.5714	46.6179	6.95353
2020-12-31	55.4286	59.796	-4.36741	55.4286	47.3334	8.09517
2020-12-30	55.2857	61.7698	-6.48406	55.2857	49.33	5.95573
2020-12-29	58.7143	64.566	-5.85169	58.7143	52.594	6.12026
2020-12-28	61	67.209	-6.20904	61	55.1766	5.82336
2020-12-27	63.5714	69.8311	-6.25964	63.5714	58.4952	5.07623
2020-12-26	63.5714	69.9147	-6.34326	63.5714	59.4628	4.1086
2020-12-25	65.7143	73.9856	-8.27136	65.7143	63.6332	2.08111
2020-12-24	72.2857	74.487	-2.20133	72.2857	65.071	7.21473
2020-12-23	77	74.4612	2.53883	77	66.3589	10.6411
2020-12-22	80.5714	74.1575	6.41389	80.5714	68.2124	12.3591
2020-12-21	85.2857	75.4711	9.81462	85.2857	70.5837	14.702
2020-12-20	82.8571	78.1807	4.6764	82.8571	74.0522	8.80493
2020-12-19	85.4286	84.1433	1.28532	85.4286	79.6195	5.80909
2020-12-18	86	83.1177	2.88226	86	78.2089	7.79107
2020-12-17	90.5714	86.7333	3.83811	90.5714	80.1783	10.3932
2020-12-16	90.2857	90.1675	0.118204	90.2857	82.6587	7.62706
2020-12-15	91	94.5019	-3.50191	91	85.0164	5.9836
2020-12-14	88.1429	96.3561	-8.21327	88.1429	85.9431	2.19971
2020-12-13	93.2857	97.3872	-4.10148	93.2857	85.7115	7.57426
2020-12-12	99.7143	97.5767	2.13754	99.7143	85.2753	14.4389
2020-12-11	102.143	102.274	-0.13129	102.143	87.6195	14.5234
2020-12-10	98.5714	104.273	-5.70136	98.5714	89.6978	8.87361
2020-12-09	104	109.372	-5.37198	104	93.5411	10.4589
2020-12-08	106.143	113.891	-7.74786	106.143	97.4116	8.73127
2020-12-07	110.429	122.895	-12.4667	110.429	105.65	4.77851
2020-12-06	107.857	131.501	-23.6438	107.857	112.853	-4.99561
2020-12-05	107.286	132.047	-24.7611	107.286	114.808	-7.52274
2020-12-04	114.857	136.523	-21.6656	114.857	120.328	-5.47089
2020-12-03	116.429	138.09	-21.661	116.429	121.691	-5.26231
2020-12-02	118	140.479	-22.4791	118	125.262	-7.26157
2020-12-01	120.429	142.579	-22.1504	120.429	128.376	-7.94713
2020-11-30	120.286	141.34	-21.0548	120.286	128.982	-8.69646
2020-11-29	122.714	136.102	-13.3874	122.714	125.868	-3.15376
2020-11-28	125.286	134.356	-9.06995	125.286	125.609	-0.323386
2020-11-27	124.143	128.053	-3.90974	124.143	120.785	3.35827
2020-11-26	122.857	129.733	-6.87539	122.857	122.256	0.600671
2020-11-25	118	127.098	-9.09769	118	120.355	-2.35529
2020-11-24	114.857	123.102	-8.24437	114.857	116.335	-1.47771
2020-11-23	113.857	118.735	-4.87756	113.857	113.616	0.241186
2020-11-22	109.429	116.737	-7.30889	109.429	112.894	-3.46507
2020-11-21	105.429	115.372	-9.94347	105.429	111.408	-5.97956
2020-11-20	97.5714	114.484	-16.9129	97.5714	109.105	-11.5335
2020-11-19	93	112.842	-19.8423	93	107.497	-14.4967
2020-11-18	89.2857	108.358	-19.0721	89.2857	104.09	-14.8039
2020-11-17	85.4286	103.166	-17.7372	85.4286	98.9244	-13.4958
2020-11-16	79.2857	84.7268	-5.44106	79.2857	87.2992	-8.01347
2020-11-15	77	76.4123	0.587737	77	79.8103	-2.81029
2020-11-14	71.4286	68.7462	2.68241	71.4286	73.6297	-2.20116
2020-11-13	67	66.2668	0.733234	67	70.6519	-3.65189
2020-11-12	60.5714	61.9326	-1.36115	60.5714	64.6008	-4.02937
2020-11-11	56.7143	53.9637	2.75057	56.7143	56.962	-0.2477
2020-11-10	48.8571	47.2922	1.56493	48.8571	51.1767	-2.31951
2020-11-09	43.5714	48.3314	-4.75998	43.5714	48.9348	-5.36333
2020-11-08	38.5714	44.0743	-5.50291	38.5714	44.2874	-5.71599
2020-11-07	31.4286	40.0578	-8.62921	31.4286	40.2534	-8.82479
2020-11-06	27.5714	37.0028	-9.43136	27.5714	38.3658	-10.7944
2020-11-05	26.5714	34.3269	-7.75543	26.5714	35.9672	-9.39574
2020-11-04	23.7143	31.4841	-7.76982	23.7143	32.8803	-9.16601
2020-11-03	21.7143	29.1496	-7.43531	21.7143	30.6111	-8.89686
2020-11-02	19.8571	26.6097	-6.75254	19.8571	27.6878	-7.83067
2020-11-01	19.4286	23.9552	-4.52659	19.4286	24.7645	-5.33591
2020-10-31	18.1429	22.5035	-4.36065	18.1429	22.9996	-4.85673
2020-10-30	16.8571	21.6773	-4.8202	16.8571	22.0251	-5.168
2020-10-29	15.5714	20.2417	-4.67027	15.5714	20.9485	-5.37706
2020-10-28	15.1429	18.7226	-3.57976	15.1429	19.7492	-4.60631
2020-10-27	14.1429	17.2278	-3.08496	14.1429	18.9519	-4.80904
2020-10-26	12.4286	16.1838	-3.75521	12.4286	18.8361	-6.40749
2020-10-25	11.5714	15.1966	-3.62517	11.5714	18.6384	-7.06701
2020-10-24	12.2857	14.3777	-2.092	12.2857	18.5771	-6.2914
2020-10-23	12.8571	14.437	-1.57983	12.8571	18.6316	-5.77449
2020-10-22	13.5714	14.2664	-0.694939	13.5714	18.2841	-4.71267
2020-10-21	12.1429	13.8532	-1.71038	12.1429	18.0183	-5.87549
2020-10-20	11.4286	13.8896	-2.46099	11.4286	18.4885	-7.05996
2020-10-19	10.8571	13.6181	-2.76097	10.8571	18.3182	-7.46103
2020-10-18	9.85714	13.2181	-3.36095	9.85714	17.957	-8.09987
2020-10-17	9.28571	13.1642	-3.8785	9.28571	18.0729	-8.78714
		12.9462
		12.8278
		12.9722	RMSE			RMSE
		12.4167	7.57121			5.81679
		12.4975			max U	125.286
		12.6423			average U	51.4479
		12.3381			median U	43.0714
		13.0705
		12.7959
		12.5373
		12.7869
		12.697
		12.6582
		12.5823
		11.6644
		12.1501
		12.8717
		12.7716
		13.1158
		13.0865
		12.6087
		12.7339
		12.4582
		11.5701
		11.1705
		10.4686
		10.3132
		10.6981
		10.6968
		10.589
		10.6584
		11.0919
		11.3621
		11.6698
		11.3626
		11.3918
		11.9034
		12.0575
		11.5984
		11.4126
		14.2484
		14.7568
		14.5067
		13.7269
		13.5168
		14.2145
		13.5817
		10.4205
		9.9988
		9.90286
		10.2788
		9.96707
		9.33971
		9.31278
		8.86449
		9.67443
		9.97777
		9.26072
		9.09864
		8.74846
		8.35519
		9.13414
		8.1331
		7.63436
		7.47024
		7.06555
		6.81574
		6.6753
		6.11362
		6.08835
		6.04645
		6.02124
		6.00247
		5.99531
		6.00089
		5.99932
		6.01051
		6.07584
		6.06709
		6.1421
		6.19745
		6.18562
		6.20233
		6.20845
		6.17893
		6.17473
		6.13381
		6.08718
		6.05996
		6.02231
		5.98052
		5.94451
		5.93695
		5.90795
		5.8832
		5.85572
		5.84891
		5.84894
		5.85253
		5.85372
		5.86054
		5.85854
		5.88647
		5.95008
		5.94681
		5.94312
		5.93719
		5.91476
		5.91077
		5.88436
		5.85616
		5.84003
		5.87231
		5.91589
		5.97389
		6.02212
		6.01214
		5.97912
		5.98248
		5.92461
		5.86564
		5.82762
		5.79707
		5.79237
		5.80532
		5.81285
		5.80421
		5.80174
		5.80048
		5.8168
		5.81783
		5.80516
		5.7959
		5.79782
		5.81434
		5.82409
		5.84543
		5.85176
		5.86844
		5.89621
		5.89389
		5.87967
		5.87605
		5.84945
		5.85004
		5.84396
		5.82174
		5.8229
		5.82155
		5.80605
		5.80391
		5.80409
		5.79427
		5.81053
		5.81661
		5.82145
		5.83
		5.83432
		5.85523
		5.84651
		5.8897
		5.8731
		5.85947
		5.83923
		5.81328
		5.78331
		5.77869
		5.75557
		5.75426
		5.7511
		5.7511
		5.7511
		5.7511
		5.7511
		5.7511
		5.7511
		5.7511
		5.7511
		5.7511
		5.7511
		5.7511
		5.7511
		5.7511
		5.7511

## Sheet: CHART6-regression_IR-based
date	cases	samples	cases12	U
2021-08-08	2687.71	89718.6	2588.29	22.8571
2021-08-07	2652.43	90611.3	2584.29	21
2021-08-06	2651.29	92497.7	2550.57	22
2021-08-05	2639.86	92189.3	2551.29	21.5714
2021-08-04	2620.86	91690.6	2564.14	22.1429
2021-08-03	2623.43	91445.4	2540.86	22.1429
2021-08-02	2647	90583	2568	20.5714
2021-08-01	2634.71	90036.3	2563.14	19.7143
2021-07-31	2627.29	89114.4	2498	19.4286
2021-07-30	2586.14	86713.4	2531	18.2857
2021-07-29	2587.43	82340.1	2517.71	17
2021-07-28	2574.29	79853	2484.14	14.8571
2021-07-27	2588.29	78346.6	2385	13.4286
2021-07-26	2584.29	77183.3	2286.86	14.2857
2021-07-25	2550.57	76262.4	2127.14	12.8571
2021-07-24	2551.29	75355.3	1939.71	13.1429
2021-07-23	2564.14	74843.1	1759.14	11.8571
2021-07-22	2540.86	74767	1638.29	12
2021-07-21	2568	74289.9	1448.86	11.1429
2021-07-20	2563.14	73859.9	1273.71	10.7143
2021-07-19	2498	73256.3	1081.43	9.14286
2021-07-18	2531	73005.3	911.857	8.57143
2021-07-17	2517.71	71516	741.571	7.42857
2021-07-16	2484.14	69608.4	678.857	7.57143
2021-07-15	2385	66884.9	624.143	6.42857
2021-07-14	2286.86	64560.1	534.714	7.42857
2021-07-13	2127.14	62750.9	481	6.71429
2021-07-12	1939.71	60060.6	442.143	8
2021-07-11	1759.14	58583.3	426	5.42857
2021-07-10	1638.29	56409.3	397.571	5.57143
2021-07-09	1448.86	51416.4	375.714	6.57143
2021-07-08	1273.71	47333.3	377.429	6.71429
2021-07-07	1081.43	43958.4	380.143	6.28571
2021-07-06	911.857	40923.1	390.714	8.42857
2021-07-05	741.571	37935.6	395	8.57143
2021-07-04	678.857	36937.4	399.143	9.42857
2021-07-03	624.143	36063.9	460.429	9.85714
2021-07-02	534.714	35137.7	498	10.1429
2021-07-01	481	34733	505	10.8571
2021-06-30	442.143	34290.9	533.143	11.2857
2021-06-29	426	35299.9	579.143	11
2021-06-28	397.571	31986.7	616.571	11.4286
2021-06-27	375.714	31413.3	665.286	13.2857
2021-06-26	377.429	30870.6	737.286	13.4286
2021-06-25	380.143	31412.4	785.286	13.7143
2021-06-24	390.714	31892.7	825.714	13.8571
2021-06-23	395	32038.3	874.429	13.8571
2021-06-22	399.143	31039.1	920.286	13.7143
2021-06-21	460.429	35070.7	985.714	14.8571
2021-06-20	498	35635.6	1055.86	15.7143
2021-06-19	505	35706.7	1134	16.5714
2021-06-18	533.143	36282.3	1162.43	16
2021-06-17	579.143	36487.1	1209.14	16.7143
2021-06-16	616.571	36850.4	1289.86	18.8571
2021-06-15	665.286	37315.7	1357.43	20.4286
2021-06-14	737.286	38077.4	1452.57	21.4286
2021-06-13	785.286	38263.3	1472	22.7143
2021-06-12	825.714	38262	1550.14	22.1429
2021-06-11	874.429	38981	1603.57	21.5714
2021-06-10	920.286	39796	1599.29	21.7143
2021-06-09	985.714	40424.1	1600.43	23.7143
2021-06-08	1055.86	40881.6	1662.57	26.5714
2021-06-07	1134	41700.4	1664.43	28.2857
2021-06-06	1162.43	42026.6	1775.29	29.8571
2021-06-05	1209.14	41922.3	1829.43	30.8571
2021-06-04	1289.86	42016.4	1832.43	32.4286
2021-06-03	1357.43	42185.1	1887.43	33.8571
2021-06-02	1452.57	42497.4	1952	34.1429
2021-06-01	1472	43327.1	1976	35.7143
2021-05-31	1550.14	44535.4	2011.57	38.1429
2021-05-30	1603.57	44276.7	2039.57	40.2857
2021-05-29	1599.29	44319.7	2094.57	41.2857
2021-05-28	1600.43	44987.4	2166.29	40.8571
2021-05-27	1662.57	45516.7	2190	45
2021-05-26	1664.43	46671.9	2262	44.7143
2021-05-25	1775.29	46984.9	2333.86	50.5714
2021-05-24	1829.43	47044.1	2513	50
2021-05-23	1832.43	47351.7	2456.43	49.5714
2021-05-22	1887.43	47832.7	2197.86	52
2021-05-21	1952	52802.1	2232.43	55.2857
2021-05-20	1976	50293.4	2028.43	56.2857
2021-05-19	2011.57	51120.9	1875.57	56.7143
2021-05-18	2039.57	52538.6	1799	50.4286
2021-05-17	2094.57	54689	1658.14	52.5714
2021-05-16	2166.29	55374.6	1756.43	57.4286
2021-05-15	2190	55292.6	2031.57	58.4286
2021-05-14	2262	50867.1	1913.14	61.4286
2021-05-13	2333.86	54677.4	2113.14	61.8571
2021-05-12	2513	57206.3	2285.43	66.7143
2021-05-11	2456.43	53042.1	2371	70.2857
2021-05-10	2197.86	43890.9	2417.29	70
2021-05-09	2232.43	43278	2450.71	78.8571
2021-05-08	2028.43	40011	2518.71	71.5714
2021-05-07	1875.57	35797.1	2560.14	74.2857
2021-05-06	1799	35034.9	2621.43	74
2021-05-05	1658.14	33760.9	2594.86	77.5714
2021-05-04	1756.43	37665.6	2639.57	76.4286
2021-05-03	2031.57	45571.7	2793	83.1429
2021-05-02	1913.14	45362.6	2803.57	76.1429
2021-05-01	2113.14	48663.4	2838.43	88.8571
2021-04-30	2285.43	53906.1	2838.29	88.2857
2021-04-29	2371	55319.4	2822.43	91.4286
2021-04-28	2417.29	54169.3	2878.14	87.7143
2021-04-27	2450.71	54173.9	2832.43	89.2857
2021-04-26	2518.71	54398.7	2746	88.2857
2021-04-25	2560.14	54180.9	2796.86	87.4286
2021-04-24	2621.43	54475.6	2836.29	85.1429
2021-04-23	2594.86	54194.1	2873.43	86.4286
2021-04-22	2639.57	54029.4	2907.29	87.5714
2021-04-21	2793	54308	2968.86	94.8571
2021-04-20	2803.57	54649	3016.43	97.1429
2021-04-19	2838.43	54312.1	3054	102.571
2021-04-18	2838.29	54287	4309	102.714
2021-04-17	2822.43	58577.9	3082.86	100.429
2021-04-16	2878.14	55059.6	3062.57	99.1429
2021-04-15	2832.43	53939.7	2990.29	100.286
2021-04-14	2746	53005.1	2976.14	99.2857
2021-04-13	2796.86	51786.4	2749.86	98
2021-04-12	2836.29	51659.6	2620.86	89.8571
2021-04-11	2873.43	51039.6	2541.71	90.5714
2021-04-10	2907.29	46480.9	2434	94.8571
2021-04-09	2968.86	49704.9	2431.57	95.5714
2021-04-08	3016.43	49638.1	2440.86	92.7143
2021-04-07	3054	48924.1	2355.43	89.7143
2021-04-06	4309	49032.1	2539.57	89.2857
2021-04-05	3082.86	47717.4	2608.86	89
2021-04-04	3062.57	47613.9	2666.43	87.2857
2021-04-03	2990.29	47325.9	2373.14	84.7143
2021-04-02	2976.14	46759.7	2291.29	87
2021-04-01	2749.86	40279.6	2307.29	83.1429
2021-03-31	2620.86	40198.9	2304	79
2021-03-30	2541.71	40185.6	2249.71	78.8571
2021-03-29	2434	39963	2177.86	79.4286
2021-03-28	2431.57	39744	2059	80.8571
2021-03-27	2440.86	39284	2299.29	77.8571
2021-03-26	2355.43	38231.1	2303.71	77.7143
2021-03-25	2539.57	44170.9	2234.57	81.5714
2021-03-24	2608.86	44272.7	2204.43	83.1429
2021-03-23	2666.43	45388.7	2177.29	84
2021-03-22	2373.14	37965.6	2127.14	87
2021-03-21	2291.29	37628.4	2137	81.2857
2021-03-20	2307.29	37737.7	2013.86	85.7143
2021-03-19	2304	37673.6	2015.43	83.7143
2021-03-18	2249.71	36878.9	2033.57	82.7143
2021-03-17	2177.86	36374.9	1937.71	84
2021-03-16	2059	34678.9	1877	78.8571
2021-03-15	2299.29	41475.9	1814.86	72.1429
2021-03-14	2303.71	42520.3	1702.14	73.1429
2021-03-13	2234.57	43331	1672.71	72.1429
2021-03-12	2204.43	43726.7	1630.43	66.5714
2021-03-11	2177.29	44941.6	1575.43	61.4286
2021-03-10	2127.14	45745	1546	58
2021-03-09	2137	46140.9	1498.86	58.7143
2021-03-08	2013.86	46314.7	1444	57.5714
2021-03-07	2015.43	46159.1	1278.57	56.5714
2021-03-06	2033.57	46420.9	1132	53.5714
2021-03-05	1937.71	45414.6	1106	53.8571
2021-03-04	1877	44596.4	1074.29	54
2021-03-03	1814.86	43817.1	1045.43	53.8571
2021-03-02	1702.14	43054.6	1038.29	50.2857
2021-03-01	1672.71	42238.6	1027.86	48.5714
2021-02-28	1630.43	41906.3	1133.71	48.5714
2021-02-27	1575.43	41450.4	1191.57	45.4286
2021-02-26	1546	41056.9	1183	42.1429
2021-02-25	1498.86	40388.1	1193.14	42.1429
2021-02-24	1444	38497	1184.43	39
2021-02-23	1278.57	35141.1	1153.71	38.4286
2021-02-22	1132	32984.4	1117	38.7143
2021-02-21	1106	32655	1067.71	35.7143
2021-02-20	1074.29	32162.9	1029.86	36
2021-02-19	1045.43	32523.3	1016.29	38
2021-02-18	1038.29	32810.3	980.714	37.8571
2021-02-17	1027.86	34791.7	928.429	35.7143
2021-02-16	1133.71	38460.7	892.143	35.8571
2021-02-15	1191.57	40256.3	841.571	33.2857
2021-02-14	1183	40948.9	799.714	35.2857
2021-02-13	1193.14	41277.9	739.857	36.1429
2021-02-12	1184.43	41309.9	724.571	35.8571
2021-02-11	1153.71	41056.4	703.143	32.8571
2021-02-10	1117	40130.3	676	34.4286
2021-02-09	1067.71	38314.4	625.143	34.8571
2021-02-08	1029.86	36111	595.571	34.8571
2021-02-07	1016.29	35139.4	546.714	33.4286
2021-02-06	980.714	33876.6	507.286	31.2857
2021-02-05	928.429	31854.7	490.714	28.5714
2021-02-04	892.143	31782.3	476.857	28
2021-02-03	841.571	30303.4	463.286	24.8571
2021-02-02	799.714	30160.4	466.857	24.4286
2021-02-01	739.857	29967.4	479.714	24.4286
2021-01-31	724.571	29687.9	501.857	23.1429
2021-01-30	703.143	29504.4	544.714	23.1429
2021-01-29	676	29374.7	562.429	25.4286
2021-01-28	625.143	27525.6	592.143	27.4286
2021-01-27	595.571	26870	633.571	28.4286
2021-01-26	546.714	25832	649.429	25.7143
2021-01-25	507.286	25169	636.714	26.5714
2021-01-24	490.714	24994.6	657.429	26.1429
2021-01-23	476.857	24840.6	666.286	26.8571
2021-01-22	463.286	24743	663.857	26.5714
2021-01-21	466.857	24756	656	27.4286
2021-01-20	479.714	25553.7	579.143	27.8571
2021-01-19	501.857	26203.9	561.429	33.1429
2021-01-18	544.714	27643.1	621.714	32.4286
2021-01-17	562.429	28857	639.714	35.5714
2021-01-16	592.143	30130.3	656.714	35.5714
2021-01-15	633.571	31040.3	663.714	32.5714
2021-01-14	649.429	31601.7	656.857	39
2021-01-13	636.714	27838.6	656.857	40.5714
2021-01-12	657.429	27168	659.714	40
2021-01-11	666.286	25785.4	651.286	42
2021-01-10	663.857	24587.1	650.571	42.1429
2021-01-09	656	22986.6	622.857	42.1429
2021-01-08	579.143	18431.6	630	46.8571
2021-01-07	561.429	17314.6	665.143	40.2857
2021-01-06	621.714	20632.6	756.429	42
2021-01-05	639.714	21308.1	799.143	42.5714
2021-01-04	656.714	21298.6	839.429	45.5714
2021-01-03	663.714	21163.9	875.571	49
2021-01-02	656.857	20826.6	930.857	52.8571
2021-01-01	656.857	20974.3	947	53.5714
2020-12-31	659.714	21177.6	962	55.4286
2020-12-30	651.286	21156.4	1003.86	55.2857
2020-12-29	650.571	20952.4	1072.29	58.7143
2020-12-28	622.857	21208.7	1126.43	61
2020-12-27	630	21854.7	1196	63.5714
2020-12-26	665.143	23209.4	1216.29	63.5714
2020-12-25	756.429	27033.6	1303.71	65.7143
2020-12-24	799.143	27893.9	1333.86	72.2857
2020-12-23	839.429	28141.6	1360.86	77
2020-12-22	875.571	28161.6	1399.71	80.5714
2020-12-21	930.857	28049.3	1449.43	85.2857
2020-12-20	947	28066.1	1522.14	82.8571
2020-12-19	962	28089.9	1638.86	85.4286
2020-12-18	1003.86	27901.7	1609.29	86
2020-12-17	1072.29	27425	1650.57	90.5714
2020-12-16	1126.43	27280	1702.57	90.2857
2020-12-15	1196	26789.3	1752	91
2020-12-14	1216.29	26376.9	1771.43	88.1429
2020-12-13	1303.71	26169.3	1766.57	93.2857
2020-12-12	1333.86	25765.9	1757.43	99.7143
2020-12-11	1360.86	25245.1	1806.57	102.143
2020-12-10	1399.71	24435.9	1850.14	98.5714
2020-12-09	1449.43	24050.9	1930.71	104
2020-12-08	1522.14	23792	2011.86	106.143
2020-12-07	1638.86	23916.7	2184.57	110.429
2020-12-06	1609.29	24037.6	2335.57	107.857
2020-12-05	1650.57	24531.6	2376.57	107.286
2020-12-04	1702.57	24790.9	2492.29	114.857
2020-12-03	1752	25328.4	2520.86	116.429
2020-12-02	1771.43	25574	2595.71	118
2020-12-01	1766.57	25936.1	2661	120.429
2020-11-30	1757.43	26125	2673.71	120.286
2020-11-29	1806.57	26714.4	2608.43	122.714
2020-11-28	1850.14	26625.4	2603	125.286
2020-11-27	1930.71	26834.9	2501.86	124.143
2020-11-26	2011.86	26875.6	2532.71	122.857
2020-11-25	2184.57	26811.7	2492.86	118
2020-11-24	2335.57	26920.6	2408.57	114.857
2020-11-23	2376.57	26571	2351.57	113.857
2020-11-22	2492.29	26235.3	2336.43	109.429
2020-11-21	2520.86	26248.7	2305.29	105.429
2020-11-20	2595.71	25952	2257	97.5714
2020-11-19	2661	25709.9	2223.29	93
2020-11-18	2673.71	25356	2151.86	89.2857
2020-11-17	2608.43	24986.4	2043.57	85.4286
2020-11-16	2603	24703.1	1799.86	79.2857
2020-11-15	2501.86	24442.1	1642.86	77
2020-11-14	2532.71	24476	1513.29	71.4286
2020-11-13	2492.86	24338.9	1450.86	67
2020-11-12	2408.57	24361	1324	60.5714
2020-11-11	2351.57	24023	1163.86	56.7143
2020-11-10	2336.43	23751.3	1042.57	48.8571
2020-11-09	2305.29	23776	995.571	43.5714
2020-11-08	2257	24088	898.143	38.5714
2020-11-07	2223.29	24084	813.571	31.4286
2020-11-06	2151.86	23841.4	774	27.5714
2020-11-05	2043.57	23834.4	723.714	26.5714
2020-11-04	1799.86	21939.4	659	23.7143
2020-11-03	1642.86	21505.6	611.429	21.7143
2020-11-02	1513.29	20814	550.143	19.8571
2020-11-01	1450.86	20855.1	488.857	19.4286
2020-10-31	1324	21216.6	451.857	18.1429
2020-10-30	1163.86	20712.4	431.429	16.8571
2020-10-29	1042.57	19922.4	408.857	15.5714
2020-10-28	995.571	21384.9	383.714	15.1429
2020-10-27	898.143	21334.7	367	14.1429
2020-10-26	813.571	21084	364.571	12.4286
2020-10-25	774	20188.4	360.429	11.5714
2020-10-24	723.714	19742.4	359.143	12.2857
2020-10-23	659	19524.3	360.286	12.8571
2020-10-22	611.429	19134.3	353	13.5714
2020-10-21	550.143	18957.4	347.429	12.1429
2020-10-20	488.857	18619	357.286	11.4286
2020-10-19	451.857	18537.3	353.714	10.8571
2020-10-18	431.429	18457.6	346.143	9.85714
2020-10-17	408.857	17720.9	348.571	9.28571
2020-10-16	383.714	16902.6	343.714	8.57143
2020-10-15	367	15635.9	342.143	7.42857
2020-10-14	364.571	14308.1	349	8
2020-10-13	360.429	13103.1	324.143	8.14286
2020-10-12	359.143	12010	317.714	8.57143
2020-10-11	360.286	12054.1	318.286	9.42857
2020-10-10	353	12061.3	309.143	10.1429
2020-10-09	347.429	11660.1	335.429	9.42857
2020-10-08	357.286	11389.3	328.571	8.71429
2020-10-07	353.714	11120.6	317.857	9
2020-10-06	346.143	10786	323.714	8.85714
2020-10-05	348.571	10633.6	322.714	10
2020-10-04	343.714	10466.7	316.143	9.57143
2020-10-03	342.143	10341.7	310.143	8.57143
2020-10-02	349	10345.4	271.143	10.1429
2020-10-01	324.143	10281.9	276.429	10
2020-09-30	317.714	10617.1	285.286	8.57143
2020-09-29	318.286	10825.4	279.571	8.57143
2020-09-28	309.143	10653.7	281.429	7.57143
2020-09-27	335.429	10910.6	272.286	7.28571
2020-09-26	328.571	10720.3	252.143	9.71429
2020-09-25	317.857	10674.9	248.714	7.57143
2020-09-24	323.714	10867.3	239.714	7.71429
2020-09-23	322.714	10761.7	223.286	8.85714
2020-09-22	316.143	10924	211.143	8.42857
2020-09-21	310.143	11013	192.429	8.85714
2020-09-20	271.143	10904.4	190.286	9.42857
2020-09-19	276.429	11574.4	195.714	7.14286
2020-09-18	285.286	12479.7	199.571	7.85714
2020-09-17	279.571	12555.9	201.429	8.42857
2020-09-16	281.429	13084.6	200	7.57143
2020-09-15	272.286	13470	209.714	8.42857
2020-09-14	252.143	13598.7	212.286	6.85714
2020-09-13	248.714	14037.7	220.857	6.28571
2020-09-12	239.714	13989.7	215.286	6.85714
2020-09-11	223.286	13030.3	213.429	6.71429
2020-09-10	211.143	12833.6	231.571	6
2020-09-09	192.429	12257.9	244	5.85714
2020-09-08	190.286	11987.6	235.286	4.85714
2020-09-07	195.714	12638.4	236.714	5.57143
2020-09-06	199.571	12390.9	225.857	5.71429
2020-09-05	201.429	12008.9	240.286	4.71429
2020-09-04	200	12268.1	237.429	4.71429
2020-09-03	209.714	12733.4	227.857	5
2020-09-02	212.286	13215.6	223	5.57143
2020-09-01	220.857	13399.4	229.429	6.42857
2020-08-31	215.286	13032.7	220.143	5.57143
2020-08-30	213.429	13214.6	226.571	4.28571
2020-08-29	231.571	13283.9	216.143	4.28571
2020-08-28	244	12923	212.714	4.57143
2020-08-27	235.286	12426	210.714	4.42857
2020-08-26	236.714	11958.4	199.571	3.28571
2020-08-25	225.857	18811.3	184.857	3.28571
2020-08-24	240.286	18739.6	177.571	3.85714
2020-08-23	237.429	18438.4	157.857	4
2020-08-22	227.857	17501.7	147.143	4.14286
2020-08-21	223	17411.9	140.143	4
2020-08-20	229.429	18444.6	121.857	3.71429
2020-08-19	220.143	17785.3	115.857	4.42857
2020-08-18	226.571	10304.6	105.429	3.42857
2020-08-17	216.143	9826.14	92.8571	3.28571
2020-08-16	212.714	9759	83.2857	3.57143
2020-08-15	210.714	10743.7	73.4286	4
2020-08-14	199.571	10562.6	67.4286	4
2020-08-13	184.857	9706.43	60.5714	3.71429
2020-08-12	177.571	10028.9	49.2857	2.85714
2020-08-11	157.857	9861.43	41.8571	2.71429
2020-08-10	147.143	13331.7	37.2857	2.28571
2020-08-09	140.143	15079.9	33.7143	2.28571
2020-08-08	121.857	14400.6	31.4286	2
2020-08-07	115.857	14446.9	28	1.57143
2020-08-06	105.429	14215.1	27.7143	2.28571
2020-08-05	92.8571	14022	26	2.14286
2020-08-04	83.2857	20309.9	26.2857	2
2020-08-03	73.4286	16219.9	26.5714	1.85714
2020-08-02	67.4286	13964.9	25.8571	1.42857
2020-08-01	60.5714	14191	29	0.857143
2020-07-31	49.2857	13335	30.8571	1
2020-07-30	41.8571	12717.6	31.7143	0.285714
2020-07-29	37.2857	12393.4	34.8571	0.285714
2020-07-28	33.7143	5376.29	39.4286	0.714286
2020-07-27	31.4286	5365.29	41.5714	0.714286
2020-07-26	28	5274.14	42.4286	0.714286
2020-07-25	27.7143	4873.71	38	1
2020-07-24	26	4834	40.7143	0.714286
2020-07-23	26.2857	4645.29	37.5714	0.571429
2020-07-22	26.5714	4700.29	35.2857	0.714286
2020-07-21	25.8571	4799.86	30.7143	0.428571
2020-07-20	29	4472.57	27.5714	0.571429
2020-07-19	30.8571	5262	26.1429	0.857143
2020-07-18	31.7143	4981.86	25.1429	0.714286
2020-07-17	34.8571	5608.57	21.1429	0.857143
2020-07-16	39.4286	5660.29	21.2857	1.14286
2020-07-15	41.5714	5226.14	21	1.14286
2020-07-14	42.4286	5317.57	20.1429	0.857143
2020-07-13	38	6017.71	18	0.857143
2020-07-12	40.7143	5254	15.8571	0.571429
2020-07-11	37.5714	5637.71	15.2857	0.428571
2020-07-10	35.2857	5423	16.1429	0.714286
2020-07-09	30.7143	5471.14	16.1429	0.571429
2020-07-08	27.5714	5601.14	15.5714	0.428571
2020-07-07	26.1429	5187	13.8571	0.571429
2020-07-06	25.1429	4562.29	15.4286	0.428571
2020-07-05	21.1429	4573.86	22.1429	0.428571
2020-07-04	21.2857	4365.57	22	0.285714
2020-07-03	21	3734.57	20.8571	-0.142857
2020-07-02	20.1429	3279	20.7143	0.285714
2020-07-01	18	2906.14	18.5714	0.571429
2020-06-30	15.8571	3084	20	0.571429
2020-06-29	15.2857	3200.43	19.4286	0.714286
2020-06-28	16.1429	3141.57	13.1429	0.571429
2020-06-27	16.1429	3178.43	12.2857	0.714286
2020-06-26	15.5714	3514	14	0.714286
2020-06-25	13.8571	3876.57	16.1429	0.428571
2020-06-24	15.4286	4387	19	0.142857
2020-06-23	22.1429	4493	19.5714	0.285714
2020-06-22	22	4447.86	17.8571	0.142857
2020-06-21	20.8571	4603.29	17.2857	0.571429
2020-06-20	20.7143	4491.86	17.4286	0.571429
2020-06-19	18.5714	4406.29	15.1429	0.428571
2020-06-18	20	3991.79	12	0.428571
2020-06-17	19.4286	3429.43	9.57143	0.714286
2020-06-16	13.1429	3996.71	6.85714	0.857143
2020-06-15	12.2857	3619.29	6.14286	1
2020-06-14	14	4328.79	7.71429	1.14286
2020-06-13	16.1429	5104	7.71429	1.42857
2020-06-12	19	5862.93	7	1.85714
2020-06-11	19.5714	6923.79	7	1.85714
2020-06-10	17.8571	7309.21	6.42857	1.71429
2020-06-09	17.2857	6595.57	8.71429	1.42857
2020-06-08	17.4286	6637.86	8.71429	1.28571
2020-06-07	15.1429	5729.07	7.57143	0.857143
2020-06-06	12	4772.57	6.71429	0.428571
2020-06-05	9.57143	3997.5	6.42857	0
2020-06-04	6.85714	3351.71	8.28571	1.79592
2020-06-03	6.14286	3359.21	9.14286	1.8125
2020-06-02	7.71429	3514.14	11.8571	1.85106
2020-06-01	7.71429	4002.43	12.8571	1.8913
2020-05-31	7	3793.57	13.7143	1.93333
2020-05-30	7	3616.86	15.7143	2
2020-05-29	6.42857	3840.86	16.8571	1.42857
2020-05-28	8.71429	3769.86	15.5714	0.857143
2020-05-27	8.71429	3828.57	17	1.14286
2020-05-26	7.57143	3570	13.1429	1.42857
2020-05-25	6.71429	3336.14	13.8571	1.71429
2020-05-24	6.42857	3634	14.5714	2.14286
2020-05-23	8.28571	3816.43	13.4286	2.14286
2020-05-22	9.14286	3991.86	12.8571	1.85714
2020-05-21	11.8571	3977.86	12.8571	2.42857
2020-05-20	12.8571	3914.71	11.2857	1.85714
2020-05-19	13.7143	4278.14	12.4286	1.42857
2020-05-18	15.7143	4617.29	12.4286	1.28571
2020-05-17	16.8571	4235.43	10.8571	1
2020-05-16	15.5714	4128.43	14	1.42857
2020-05-15	17	3674.86	15.5714	0.857143
2020-05-14	13.1429	3741.43	16.2857	0.571429
2020-05-13	13.8571	3570	17.4286	0.857143
2020-05-12	14.5714	3186.29	18.2857	1.42857
2020-05-11	13.4286	2630.29	24	1.14286
2020-05-10	12.8571	2792.14	23.5714	1.28571
2020-05-09	12.8571	2739.57	41.2857	1.14286
2020-05-08	11.2857	2434.29	39.5714	2.28571
2020-05-07	12.4286	2124.71	38.7143	2
2020-05-06	12.4286	2131.71	38	2
2020-05-05	10.8571	1988.14	36.5714	2
2020-05-04	14	2122.43	30.8571	2.57143
2020-05-03	15.5714	2103.43	34.8333	2.14286
2020-05-02	16.2857	2160	10.6	2.42857
2020-05-01	17.4286	2263.43	12	1.85714
2020-04-30	18.2857	2275.57	14.3333	2.57143
2020-04-29	24	2169.43	16	3.42857
2020-04-28	23.5714	2023.86	15	3.14286
2020-04-27	41.2857	1678.57	0	3.28571
2020-04-26	39.5714	1541.57	0	3.57143
2020-04-25	38.7143	1399.57	0	3.42857
2020-04-24	38	1159.57	0	3.42857
2020-04-23	36.5714	850.143	0	3.85714
2020-04-22	30.8571	522	0
2020-04-21	34.8333	396	0
2020-04-20	10.6	210.8	0
2020-04-19	12	131.75	0
2020-04-18	14.3333		0
2020-04-17	16		0
2020-04-16	15		0

## Sheet: CHART5-regression_SDR-based
date	cases	samples	cases12*tests12	U
2021-08-08	2687.71	89718.6	2.02783e+08	22.8571
2021-08-07	2652.43	90611.3	1.99464e+08	21
2021-08-06	2651.29	92497.7	1.94513e+08	22
2021-08-05	2639.86	92189.3	1.92253e+08	21.5714
2021-08-04	2620.86	91690.6	1.91909e+08	22.1429
2021-08-03	2623.43	91445.4	189972266	22.1429
2021-08-02	2647	90583	1.90776e+08	20.5714
2021-08-01	2634.71	90036.3	1.89313e+08	19.7143
2021-07-31	2627.29	89114.4	1.82994e+08	19.4286
2021-07-30	2586.14	86713.4	1.84776e+08	18.2857
2021-07-29	2587.43	82340.1	1.80057e+08	17
2021-07-28	2574.29	79853	1.72917e+08	14.8571
2021-07-27	2588.29	78346.6	1.5952e+08	13.4286
2021-07-26	2584.29	77183.3	1.4764e+08	14.2857
2021-07-25	2550.57	76262.4	1.3348e+08	12.8571
2021-07-24	2551.29	75355.3	1.165e+08	13.1429
2021-07-23	2564.14	74843.1	1.03056e+08	11.8571
2021-07-22	2540.86	74767	9.24145e+07	12
2021-07-21	2568	74289.9	7.44951e+07	11.1429
2021-07-20	2563.14	73859.9	6.02891e+07	10.7143
2021-07-19	2498	73256.3	4.75379e+07	9.14286
2021-07-18	2531	73005.3	3.73161e+07	8.57143
2021-07-17	2517.71	71516	2.81319e+07	7.42857
2021-07-16	2484.14	69608.4	2.50752e+07	7.57143
2021-07-15	2385	66884.9	2.2509e+07	6.42857
2021-07-14	2286.86	64560.1	1.87886e+07	7.42857
2021-07-13	2127.14	62750.9	16706573	6.71429
2021-07-12	1939.71	60060.6	1.51615e+07	8
2021-07-11	1759.14	58583.3	1.50377e+07	5.42857
2021-07-10	1638.29	56409.3	1.2717e+07	5.57143
2021-07-09	1448.86	51416.4	1.18024e+07	6.57143
2021-07-08	1273.71	47333.3	1.16514e+07	6.71429
2021-07-07	1081.43	43958.4	1.19412e+07	6.28571
2021-07-06	911.857	40923.1	1.24609e+07	8.42857
2021-07-05	741.571	37935.6	1.26551e+07	8.57143
2021-07-04	678.857	36937.4	1.23891e+07	9.42857
2021-07-03	624.143	36063.9	1.61476e+07	9.85714
2021-07-02	534.714	35137.7	1.77465e+07	10.1429
2021-07-01	481	34733	1.80319e+07	10.8571
2021-06-30	442.143	34290.9	1.93436e+07	11.2857
2021-06-29	426	35299.9	2.11313e+07	11
2021-06-28	397.571	31986.7	2.27209e+07	11.4286
2021-06-27	375.714	31413.3	2.48256e+07	13.2857
2021-06-26	377.429	30870.6	2.80739e+07	13.4286
2021-06-25	380.143	31412.4	3.00476e+07	13.7143
2021-06-24	390.714	31892.7	3.15935e+07	13.8571
2021-06-23	395	32038.3	3.40861e+07	13.8571
2021-06-22	399.143	31039.1	3.66237e+07	13.7143
2021-06-21	460.429	35070.7	3.98467e+07	14.8571
2021-06-20	498	35635.6	4.31651e+07	15.7143
2021-06-19	505	35706.7	47288286	16.5714
2021-06-18	533.143	36282.3	4.88529e+07	16
2021-06-17	579.143	36487.1	5.069e+07	16.7143
2021-06-16	616.571	36850.4	5.41952e+07	18.8571
2021-06-15	665.286	37315.7	5.72633e+07	20.4286
2021-06-14	737.286	38077.4	6.17306e+07	21.4286
2021-06-13	785.286	38263.3	6.37776e+07	22.7143
2021-06-12	825.714	38262	6.90363e+07	22.1429
2021-06-11	874.429	38981	7.10009e+07	21.5714
2021-06-10	920.286	39796	7.08799e+07	21.7143
2021-06-09	985.714	40424.1	7.19992e+07	23.7143
2021-06-08	1055.86	40881.6	7.56748e+07	26.5714
2021-06-07	1134	41700.4	7.7682e+07	28.2857
2021-06-06	1162.43	42026.6	8.34115e+07	29.8571
2021-06-05	1209.14	41922.3	8.60639e+07	30.8571
2021-06-04	1289.86	42016.4	8.67686e+07	32.4286
2021-06-03	1357.43	42185.1	9.02808e+07	33.8571
2021-06-02	1452.57	42497.4	1.0307e+08	34.1429
2021-06-01	1472	43327.1	9.93798e+07	35.7143
2021-05-31	1550.14	44535.4	1.02833e+08	38.1429
2021-05-30	1603.57	44276.7	1.07156e+08	40.2857
2021-05-29	1599.29	44319.7	1.1455e+08	41.2857
2021-05-28	1600.43	44987.4	1.19957e+08	40.8571
2021-05-27	1662.57	45516.7	1.21091e+08	45
2021-05-26	1664.43	46671.9	1.15061e+08	44.7143
2021-05-25	1775.29	46984.9	1.27609e+08	50.5714
2021-05-24	1829.43	47044.1	143759396	50
2021-05-23	1832.43	47351.7	1.30294e+08	49.5714
2021-05-22	1887.43	47832.7	9.64658e+07	52
2021-05-21	1952	52802.1	9.6615e+07	55.2857
2021-05-20	1976	50293.4	8.11595e+07	56.2857
2021-05-19	2011.57	51120.9	6.71401e+07	56.7143
2021-05-18	2039.57	52538.6	6.30277e+07	50.4286
2021-05-17	2094.57	54689	5.59803e+07	52.5714
2021-05-16	2166.29	55374.6	6.61569e+07	57.4286
2021-05-15	2190	55292.6	9.25822e+07	58.4286
2021-05-14	2262	50867.1	8.67851e+07	61.4286
2021-05-13	2333.86	54677.4	1.02833e+08	61.8571
2021-05-12	2513	57206.3	1.23199e+08	66.7143
2021-05-11	2456.43	53042.1	1.31162e+08	70.2857
2021-05-10	2197.86	43890.9	1.30943e+08	70
2021-05-09	2232.43	43278	1.32765e+08	78.8571
2021-05-08	2028.43	40011	1.37015e+08	71.5714
2021-05-07	1875.57	35797.1	1.38711e+08	74.2857
2021-05-06	1799	35034.9	1.42804e+08	74
2021-05-05	1658.14	33760.9	1.40626e+08	77.5714
2021-05-04	1756.43	37665.6	1.42615e+08	76.4286
2021-05-03	2031.57	45571.7	151682244	83.1429
2021-05-02	1913.14	45362.6	153212375	76.1429
2021-05-01	2113.14	48663.4	1.54161e+08	88.8571
2021-04-30	2285.43	53906.1	1.54082e+08	88.2857
2021-04-29	2371	55319.4	1.65332e+08	91.4286
2021-04-28	2417.29	54169.3	1.58469e+08	87.7143
2021-04-27	2450.71	54173.9	1.5278e+08	89.2857
2021-04-26	2518.71	54398.7	1.45552e+08	88.2857
2021-04-25	2560.14	54180.9	1.44839e+08	87.4286
2021-04-24	2621.43	54475.6	1.46521e+08	85.1429
2021-04-23	2594.86	54194.1	1.46659e+08	86.4286
2021-04-22	2639.57	54029.4	1.35133e+08	87.5714
2021-04-21	2793	54308	1.47567e+08	94.8571
2021-04-20	2803.57	54649	1.4973e+08	97.1429
2021-04-19	2838.43	54312.1	1.49414e+08	102.571
2021-04-18	2838.29	54287	2.1128e+08	102.714
2021-04-17	2822.43	58577.9	1.47106e+08	100.429
2021-04-16	2878.14	55059.6	1.45821e+08	99.1429
2021-04-15	2832.43	53939.7	1.41518e+08	100.286
2021-04-14	2746	53005.1	1.39164e+08	99.2857
2021-04-13	2796.86	51786.4	1.10763e+08	98
2021-04-12	2836.29	51659.6	1.05355e+08	89.8571
2021-04-11	2873.43	51039.6	1.0214e+08	90.5714
2021-04-10	2907.29	46480.9	97269942	94.8571
2021-04-09	2968.86	49704.9	9.66404e+07	95.5714
2021-04-08	3016.43	49638.1	9.58866e+07	92.7143
2021-04-07	3054	48924.1	9.00507e+07	89.7143
2021-04-06	4309	49032.1	1.12175e+08	89.2857
2021-04-05	3082.86	47717.4	1.15501e+08	89
2021-04-04	3062.57	47613.9	1.21026e+08	87.2857
2021-04-03	2990.29	47325.9	9.00977e+07	84.7143
2021-04-02	2976.14	46759.7	8.62175e+07	87
2021-04-01	2749.86	40279.6	8.70717e+07	83.1429
2021-03-31	2620.86	40198.9	8.67999e+07	79
2021-03-30	2541.71	40185.6	8.29669e+07	78.8571
2021-03-29	2434	39963	7.92192e+07	79.4286
2021-03-28	2431.57	39744	7.14038e+07	80.8571
2021-03-27	2440.86	39284	9.53648e+07	77.8571
2021-03-26	2355.43	38231.1	9.79546e+07	77.7143
2021-03-25	2539.57	44170.9	9.68262e+07	81.5714
2021-03-24	2608.86	44272.7	9.63924e+07	83.1429
2021-03-23	2666.43	45388.7	9.78506e+07	84
2021-03-22	2373.14	37965.6	9.73062e+07	87
2021-03-21	2291.29	37628.4	9.8603e+07	81.2857
2021-03-20	2307.29	37737.7	9.32712e+07	85.7143
2021-03-19	2304	37673.6	9.30305e+07	83.7143
2021-03-18	2249.71	36878.9	9.44001e+07	82.7143
2021-03-17	2177.86	36374.9	8.80005e+07	84
2021-03-16	2059	34678.9	8.37075e+07	78.8571
2021-03-15	2299.29	41475.9	7.95219e+07	72.1429
2021-03-14	2303.71	42520.3	7.3285e+07	73.1429
2021-03-13	2234.57	43331	7.06531e+07	72.1429
2021-03-12	2204.43	43726.7	6.83252e+07	66.5714
2021-03-11	2177.29	44941.6	6.53022e+07	61.4286
2021-03-10	2127.14	45745	6.34739e+07	58
2021-03-09	2137	46140.9	6.05361e+07	58.7143
2021-03-08	2013.86	46314.7	55589668	57.5714
2021-03-07	2015.43	46159.1	4.49305e+07	56.5714
2021-03-06	2033.57	46420.9	3.73384e+07	53.5714
2021-03-05	1937.71	45414.6	36116430	53.8571
2021-03-04	1877	44596.4	3.45521e+07	54
2021-03-03	1814.86	43817.1	3.40008e+07	53.8571
2021-03-02	1702.14	43054.6	3.40665e+07	50.2857
2021-03-01	1672.71	42238.6	3.57609e+07	48.5714
2021-02-28	1630.43	41906.3	4.36035e+07	48.5714
2021-02-27	1575.43	41450.4	4.79682e+07	45.4286
2021-02-26	1546	41056.9	48442498	42.1429
2021-02-25	1498.86	40388.1	4.92504e+07	42.1429
2021-02-24	1444	38497	4.89286e+07	39
2021-02-23	1278.57	35141.1	4.73674e+07	38.4286
2021-02-22	1132	32984.4	4.48255e+07	38.7143
2021-02-21	1106	32655	4.09089e+07	35.7143
2021-02-20	1074.29	32162.9	3.71892e+07	36
2021-02-19	1045.43	32523.3	3.57117e+07	38
2021-02-18	1038.29	32810.3	3.32232e+07	37.8571
2021-02-17	1027.86	34791.7	2.95748e+07	35.7143
2021-02-16	1133.71	38460.7	2.83543e+07	35.8571
2021-02-15	1191.57	40256.3	2.55025e+07	33.2857
2021-02-14	1183	40948.9	2.41197e+07	35.2857
2021-02-13	1193.14	41277.9	2.21716e+07	36.1429
2021-02-12	1184.43	41309.9	2.1511e+07	35.8571
2021-02-11	1153.71	41056.4	2.07458e+07	32.8571
2021-02-10	1117	40130.3	1.98573e+07	34.4286
2021-02-09	1067.71	38314.4	1.72074e+07	34.8571
2021-02-08	1029.86	36111	1.6003e+07	34.8571
2021-02-07	1016.29	35139.4	1.41227e+07	33.4286
2021-02-06	980.714	33876.6	1.27679e+07	31.2857
2021-02-05	928.429	31854.7	1.22652e+07	28.5714
2021-02-04	892.143	31782.3	1.18454e+07	28
2021-02-03	841.571	30303.4	1.14631e+07	24.8571
2021-02-02	799.714	30160.4	1.15575e+07	24.4286
2021-02-01	739.857	29967.4	1.22585e+07	24.4286
2021-01-31	724.571	29687.9	1.31506e+07	23.1429
2021-01-30	703.143	29504.4	1.50576e+07	23.1429
2021-01-29	676	29374.7	1.623e+07	25.4286
2021-01-28	625.143	27525.6	1.78414e+07	27.4286
2021-01-27	595.571	26870	1.96662e+07	28.4286
2021-01-26	546.714	25832	2.05231e+07	25.7143
2021-01-25	507.286	25169	1.77252e+07	26.5714
2021-01-24	490.714	24994.6	1.7861e+07	26.1429
2021-01-23	476.857	24840.6	1.71805e+07	26.8571
2021-01-22	463.286	24743	1.63224e+07	26.5714
2021-01-21	466.857	24756	1.50792e+07	27.4286
2021-01-20	479.714	25553.7	1.06745e+07	27.8571
2021-01-19	501.857	26203.9	9.7209e+06	33.1429
2021-01-18	544.714	27643.1	1.28276e+07	32.4286
2021-01-17	562.429	28857	1.36311e+07	35.5714
2021-01-16	592.143	30130.3	1.39871e+07	35.5714
2021-01-15	633.571	31040.3	1.40468e+07	32.5714
2021-01-14	649.429	31601.7	1.36801e+07	39
2021-01-13	636.714	27838.6	1.37771e+07	40.5714
2021-01-12	657.429	27168	1.39711e+07	40
2021-01-11	666.286	25785.4	1.37789e+07	42
2021-01-10	663.857	24587.1	1.36311e+07	42.1429
2021-01-09	656	22986.6	1.321e+07	42.1429
2021-01-08	579.143	18431.6	13768470	46.8571
2021-01-07	561.429	17314.6	1.54376e+07	40.2857
2021-01-06	621.714	20632.6	2.0449e+07	42
2021-01-05	639.714	21308.1	2.22912e+07	42.5714
2021-01-04	656.714	21298.6	2.36228e+07	45.5714
2021-01-03	663.714	21163.9	2.46575e+07	49
2021-01-02	656.857	20826.6	2.61099e+07	52.8571
2021-01-01	656.857	20974.3	2.65786e+07	53.5714
2020-12-31	659.714	21177.6	2.70224e+07	55.4286
2020-12-30	651.286	21156.4	2.80093e+07	55.2857
2020-12-29	650.571	20952.4	2.94074e+07	58.7143
2020-12-28	622.857	21208.7	3.0729e+07	61
2020-12-27	630	21854.7	3.204e+07	63.5714
2020-12-26	665.143	23209.4	3.20818e+07	63.5714
2020-12-25	756.429	27033.6	3.41173e+07	65.7143
2020-12-24	799.143	27893.9	3.4368e+07	72.2857
2020-12-23	839.429	28141.6	3.4355e+07	77
2020-12-22	875.571	28161.6	3.42032e+07	80.5714
2020-12-21	930.857	28049.3	3.486e+07	85.2857
2020-12-20	947	28066.1	3.62148e+07	82.8571
2020-12-19	962	28089.9	3.91961e+07	85.4286
2020-12-18	1003.86	27901.7	3.86833e+07	86
2020-12-17	1072.29	27425	4.04911e+07	90.5714
2020-12-16	1126.43	27280	4.22082e+07	90.2857
2020-12-15	1196	26789.3	4.43754e+07	91
2020-12-14	1216.29	26376.9	4.53025e+07	88.1429
2020-12-13	1303.71	26169.3	4.5818e+07	93.2857
2020-12-12	1333.86	25765.9	4.59128e+07	99.7143
2020-12-11	1360.86	25245.1	4.82615e+07	102.143
2020-12-10	1399.71	24435.9	4.92608e+07	98.5714
2020-12-09	1449.43	24050.9	5.18104e+07	104
2020-12-08	1522.14	23792	5.40698e+07	106.143
2020-12-07	1638.86	23916.7	5.85721e+07	110.429
2020-12-06	1609.29	24037.6	6.28749e+07	107.857
2020-12-05	1650.57	24531.6	6.31479e+07	107.286
2020-12-04	1702.57	24790.9	6.53858e+07	114.857
2020-12-03	1752	25328.4	6.61693e+07	116.429
2020-12-02	1771.43	25574	6.7364e+07	118
2020-12-01	1766.57	25936.1	6.84139e+07	120.429
2020-11-30	1757.43	26125	6.77947e+07	120.286
2020-11-29	1806.57	26714.4	6.51753e+07	122.714
2020-11-28	1850.14	26625.4	6.43023e+07	125.286
2020-11-27	1930.71	26834.9	6.11507e+07	124.143
2020-11-26	2011.86	26875.6	6.19907e+07	122.857
2020-11-25	2184.57	26811.7	6.06733e+07	118
2020-11-24	2335.57	26920.6	5.86752e+07	114.857
2020-11-23	2376.57	26571	5.64918e+07	113.857
2020-11-22	2492.29	26235.3	5.54932e+07	109.429
2020-11-21	2520.86	26248.7	5.48105e+07	105.429
2020-11-20	2595.71	25952	54366616	97.5714
2020-11-19	2661	25709.9	5.35456e+07	93
2020-11-18	2673.71	25356	5.13033e+07	89.2857
2020-11-17	2608.43	24986.4	4.87074e+07	85.4286
2020-11-16	2603	24703.1	3.94878e+07	79.2857
2020-11-15	2501.86	24442.1	3.53306e+07	77
2020-11-14	2532.71	24476	3.14975e+07	71.4286
2020-11-13	2492.86	24338.9	3.02578e+07	67
2020-11-12	2408.57	24361	2.80907e+07	60.5714
2020-11-11	2351.57	24023	2.41063e+07	56.7143
2020-11-10	2336.43	23751.3	2.07706e+07	48.8571
2020-11-09	2305.29	23776	2.12902e+07	43.5714
2020-11-08	2257	24088	1.91616e+07	38.5714
2020-11-07	2223.29	24084	17153340	31.4286
2020-11-06	2151.86	23841.4	1.56258e+07	27.5714
2020-11-05	2043.57	23834.4	1.42879e+07	26.5714
2020-11-04	1799.86	21939.4	1.28665e+07	23.7143
2020-11-03	1642.86	21505.6	1.16992e+07	21.7143
2020-11-02	1513.29	20814	1.04293e+07	19.8571
2020-11-01	1450.86	20855.1	9.10203e+06	19.4286
2020-10-31	1324	21216.6	8.3762e+06	18.1429
2020-10-30	1163.86	20712.4	7.96312e+06	16.8571
2020-10-29	1042.57	19922.4	7.2453e+06	15.5714
2020-10-28	995.571	21384.9	6.48576e+06	15.1429
2020-10-27	898.143	21334.7	5.73836e+06	14.1429
2020-10-26	813.571	21084	5.21634e+06	12.4286
2020-10-25	774	20188.4	4.72275e+06	11.5714
2020-10-24	723.714	19742.4	4.31331e+06	12.2857
2020-10-23	659	19524.3	4.34294e+06	12.8571
2020-10-22	611.429	19134.3	4.25763e+06	13.5714
2020-10-21	550.143	18957.4	4.05107e+06	12.1429
2020-10-20	488.857	18619	4.06923e+06	11.4286
2020-10-19	451.857	18537.3	3.9335e+06	10.8571
2020-10-18	431.429	18457.6	3.7335e+06	9.85714
2020-10-17	408.857	17720.9	3.70656e+06	9.28571
2020-10-16	383.714	16902.6	3.59756e+06	8.57143
2020-10-15	367	15635.9	3.53834e+06	7.42857
2020-10-14	364.571	14308.1	3.61055e+06	8
2020-10-13	360.429	13103.1	3.33279e+06	8.14286
2020-10-12	359.143	12010	3.37322e+06	8.57143
2020-10-11	360.286	12054.1	3.44558e+06	9.42857
2020-10-10	353	12061.3	3.29352e+06	10.1429
2020-10-09	347.429	11660.1	3.65972e+06	9.42857
2020-10-08	357.286	11389.3	3.52238e+06	8.71429
2020-10-07	353.714	11120.6	3.39308e+06	9
2020-10-06	346.143	10786	3.5179e+06	8.85714
2020-10-05	348.571	10633.6	3.47296e+06	10
2020-10-04	343.714	10466.7	3.45354e+06	9.57143
2020-10-03	342.143	10341.7	3.4156e+06	8.57143
2020-10-02	349	10345.4	2.95666e+06	10.1429
2020-10-01	324.143	10281.9	3.1995e+06	10
2020-09-30	317.714	10617.1	3.56028e+06	8.57143
2020-09-29	318.286	10825.4	3.51026e+06	8.57143
2020-09-28	309.143	10653.7	3.68237e+06	7.57143
2020-09-27	335.429	10910.6	3.66769e+06	7.28571
2020-09-26	328.571	10720.3	3.42882e+06	9.71429
2020-09-25	317.857	10674.9	3.49138e+06	7.57143
2020-09-24	323.714	10867.3	3.35353e+06	7.71429
2020-09-23	322.714	10761.7	2.90948e+06	8.85714
2020-09-22	316.143	10924	2.70972e+06	8.42857
2020-09-21	310.143	11013	2.35876e+06	8.85714
2020-09-20	271.143	10904.4	2.28106e+06	9.42857
2020-09-19	276.429	11574.4	2.47352e+06	7.14286
2020-09-18	285.286	12479.7	2.47286e+06	7.85714
2020-09-17	279.571	12555.9	2.41893e+06	8.42857
2020-09-16	281.429	13084.6	2.45363e+06	7.57143
2020-09-15	272.286	13470	2.67038e+06	8.42857
2020-09-14	252.143	13598.7	2.80548e+06	6.85714
2020-09-13	248.714	14037.7	2.95936e+06	6.28571
2020-09-12	239.714	13989.7	2.80576e+06	6.85714
2020-09-11	223.286	13030.3	2.82037e+06	6.71429
2020-09-10	211.143	12833.6	3.07616e+06	6
2020-09-09	192.429	12257.9	3153212	5.85714
2020-09-08	190.286	11987.6	2.92366e+06	4.85714
2020-09-07	195.714	12638.4	2.83073e+06	5.57143
2020-09-06	199.571	12390.9	4.24866e+06	5.71429
2020-09-05	201.429	12008.9	4.50285e+06	4.71429
2020-09-04	200	12268.1	4.37781e+06	4.71429
2020-09-03	209.714	12733.4	3.98789e+06	5
2020-09-02	212.286	13215.6	3.88284e+06	5.57143
2020-09-01	220.857	13399.4	4.23171e+06	6.42857
2020-08-31	215.286	13032.7	3.9153e+06	5.57143
2020-08-30	213.429	13214.6	2.33472e+06	4.28571
2020-08-29	231.571	13283.9	2.12385e+06	4.28571
2020-08-28	244	12923	2.07588e+06	4.57143
2020-08-27	235.286	12426	2.26385e+06	4.42857
2020-08-26	236.714	11958.4	2.10799e+06	3.28571
2020-08-25	225.857	18811.3	1.7943e+06	3.28571
2020-08-24	240.286	18739.6	1.78084e+06	3.85714
2020-08-23	237.429	18438.4	1.5567e+06	4
2020-08-22	227.857	17501.7	1.96167e+06	4.14286
2020-08-21	223	17411.9	2.11333e+06	4
2020-08-20	229.429	18444.6	1.75481e+06	3.71429
2020-08-19	220.143	17785.3	1.67377e+06	4.42857
2020-08-18	226.571	10304.6	1.49868e+06	3.42857
2020-08-17	216.143	9826.14	1.30204e+06	3.28571
2020-08-16	212.714	9759	1.69152e+06	3.57143
2020-08-15	210.714	10743.7	1.191e+06	4
2020-08-14	199.571	10562.6	941630	4
2020-08-13	184.857	9706.43	859569	3.71429
2020-08-12	177.571	10028.9	657225	2.85714
2020-08-11	157.857	9861.43	532321	2.71429
2020-08-10	147.143	13331.7	462098	2.28571
2020-08-09	140.143	15079.9	181258	2.28571
2020-08-08	121.857	14400.6	168623	2
2020-08-07	115.857	14446.9	147676	1.57143
2020-08-06	105.429	14215.1	135072	2.28571
2020-08-05	92.8571	14022	125684	2.14286
2020-08-04	83.2857	20309.9	122105	2
2020-08-03	73.4286	16219.9	124893	1.85714
2020-08-02	67.4286	13964.9	124111	1.42857
2020-08-01	60.5714	14191	129705	0.857143
2020-07-31	49.2857	13335	162370	1
2020-07-30	41.8571	12717.6	157996	0.285714
2020-07-29	37.2857	12393.4	195499	0.285714
2020-07-28	33.7143	5376.29	223177	0.714286
2020-07-27	31.4286	5365.29	217258	0.714286
2020-07-26	28	5274.14	225617	0.714286
2020-07-25	27.7143	4873.71	228673	1
2020-07-24	26	4834	213913	0.714286
2020-07-23	26.2857	4645.29	211817	0.571429
2020-07-22	26.5714	4700.29	191354	0.714286
2020-07-21	25.8571	4799.86	168042	0.428571
2020-07-20	29	4472.57	154432	0.571429
2020-07-19	30.8571	5262	135603	0.857143
2020-07-18	31.7143	4981.86	114709	0.714286
2020-07-17	34.8571	5608.57	96704.4	0.857143
2020-07-16	39.4286	5660.29	92924.3	1.14286
2020-07-15	41.5714	5226.14	78426	1.14286
2020-07-14	42.4286	5317.57	66048.4	0.857143
2020-07-13	38	6017.71	52310.6	0.857143
2020-07-12	40.7143	5254	48903.4	0.571429
2020-07-11	37.5714	5637.71	48920.8	0.428571
2020-07-10	35.2857	5423	50713.9	0.714286
2020-07-09	30.7143	5471.14	51308.9	0.571429
2020-07-08	27.5714	5601.14	54718	0.428571
2020-07-07	26.1429	5187	53718.2	0.571429
2020-07-06	25.1429	4562.29	67685.1	0.428571
2020-07-05	21.1429	4573.86	99487.9	0.428571
2020-07-04	21.2857	4365.57	97852.9	0.285714
2020-07-03	21	3734.57	96011.4	-0.142857
2020-07-02	20.1429	3279	93045.6	0.285714
2020-07-01	18	2906.14	81831	0.571429
2020-06-30	15.8571	3084	79835.7	0.571429
2020-06-29	15.2857	3200.43	66628.9	0.714286
2020-06-28	16.1429	3141.57	52528.2	0.571429
2020-06-27	16.1429	3178.43	44465.5	0.714286
2020-06-26	15.5714	3514	60603	0.714286
2020-06-25	13.8571	3876.57	82393.1	0.428571
2020-06-24	15.4286	4387	111396	0.142857
2020-06-23	22.1429	4493	135508	0.285714
2020-06-22	22	4447.86	130522	0.142857
2020-06-21	20.8571	4603.29	114009	0.571429
2020-06-20	20.7143	4491.86	115688	0.571429
2020-06-19	18.5714	4406.29	86754.5	0.428571
2020-06-18	20	3991.79	57270.9	0.428571
2020-06-17	19.4286	3429.43	38261.8	0.714286
2020-06-16	13.1429	3996.71	22983.2	0.857143
2020-06-15	12.2857	3619.29	20635.2	1
2020-06-14	14	4328.79	27109.1	1.14286
2020-06-13	16.1429	5104	30875.9	1.42857
2020-06-12	19	5862.93	26555	1.85714
2020-06-11	19.5714	6923.79	25318	1.85714
2020-06-10	17.8571	7309.21	24691.2	1.71429
2020-06-09	17.2857	6595.57	32851.6	1.42857
2020-06-08	17.4286	6637.86	33363.3	1.28571
2020-06-07	15.1429	5729.07	27030	0.857143
2020-06-06	12	4772.57	22399.8	0.428571
2020-06-05	9.57143	3997.5	23361.4	0
2020-06-04	6.85714	3351.71	31621.8	1.79592
2020-06-03	6.14286	3359.21	36497	1.8125
2020-06-02	7.71429	3514.14	47166	1.85106
2020-06-01	7.71429	4002.43	50332	1.8913
2020-05-31	7	3793.57	58671.7	1.93333
2020-05-30	7	3616.86	72557.3	2
2020-05-29	6.42857	3840.86	71397.2	1.42857
2020-05-28	8.71429	3769.86	64285.5	0.857143
2020-05-27	8.71429	3828.57	62472.6	1.14286
2020-05-26	7.57143	3570	49173.1	1.42857
2020-05-25	6.71429	3336.14	49470	1.71429
2020-05-24	6.42857	3634	46428.7	2.14286
2020-05-23	8.28571	3816.43	35321	2.14286
2020-05-22	9.14286	3991.86	35899	1.85714
2020-05-21	11.8571	3977.86	35223.1	2.42857
2020-05-20	12.8571	3914.71	27472.7	1.85714
2020-05-19	13.7143	4278.14	26407.2	1.42857
2020-05-18	15.7143	4617.29	26494.2	1.28571
2020-05-17	16.8571	4235.43	21585.6	1
2020-05-16	15.5714	4128.43	29714	1.42857
2020-05-15	17	3674.86	32753.4	0.857143
2020-05-14	13.1429	3741.43	35177.1	0.571429
2020-05-13	13.8571	3570	39448.3	0.857143
2020-05-12	14.5714	3186.29	41610.4	1.42857
2020-05-11	13.4286	2630.29	52066.3	1.14286
2020-05-10	12.8571	2792.14	47705.2	1.28571
2020-05-09	12.8571	2739.57	69301	1.14286
2020-05-08	11.2857	2434.29	61002.2	2.28571
2020-05-07	12.4286	2124.71	54183.4	2
2020-05-06	12.4286	2131.71	44063.7	2
2020-05-05	10.8571	1988.14	31090.9	2
2020-05-04	14	2122.43	16107.4	2.57143
2020-05-03	15.5714	2103.43	13794	2.14286
2020-05-02	16.2857	2160	2234.48	2.42857
2020-05-01	17.4286	2263.43	1581	1.85714
2020-04-30	18.2857	2275.57	0	2.57143
2020-04-29	24	2169.43	0	3.42857
2020-04-28	23.5714	2023.86	0	3.14286
2020-04-27	41.2857	1678.57	0	3.28571
2020-04-26	39.5714	1541.57	0	3.57143
2020-04-25	38.7143	1399.57	0	3.42857
2020-04-24	38	1159.57	0	3.42857
2020-04-23	36.5714	850.143	0	3.85714
2020-04-22	30.8571	522	0
2020-04-21	34.8333	396	0
2020-04-20	10.6	210.8	0
2020-04-19	12	131.75	0
2020-04-18	14.3333		0
2020-04-17	16		0
2020-04-16	15		0

## Sheet: CHART4-testsVS.sdr12sd
Date	Column Q (total tests) transposed +12	7-day SDR12 Standard Deviation			Copy for scatterplot		Spearman r:	-0.88
2020-05-15	2103.43	0.0637212					p:	10^-151
2020-05-16	2122.43	0.105019		Date	Column Q (total tests) transposed +12	7-day SDR12 Standard Deviation	N:	451
2020-05-17	1988.14	0.12556		2020-05-15	2103.43	0.0637212
2020-05-18	2131.71	0.134588		2020-05-16	2122.43	0.105019
2020-05-19	2124.71	0.153601		2020-05-17	1988.14	0.12556
2020-05-20	2434.29	0.172705		2020-05-18	2131.71	0.134588
2020-05-21	2739.57	0.14487		2020-05-19	2124.71	0.153601
2020-05-22	2792.14	0.0939688		2020-05-20	2434.29	0.172705
2020-05-23	2630.29	0.0903923		2020-05-21	2739.57	0.14487
2020-05-24	3186.29	0.0907307		2020-05-22	2792.14	0.0939688
2020-05-25	3570	0.121723		2020-05-23	2630.29	0.0903923
2020-05-26	3741.43	0.156187		2020-05-24	3186.29	0.0907307
2020-05-27	3674.86	0.179628		2020-05-25	3570	0.121723
2020-05-28	4128.43	0.174928		2020-05-26	3741.43	0.156187
2020-05-29	4235.43	0.169191		2020-05-27	3674.86	0.179628
2020-05-30	4617.29	0.128507		2020-05-28	4128.43	0.174928
2020-05-31	4278.14	0.0956329		2020-05-29	4235.43	0.169191
2020-06-01	3914.71	0.0742106		2020-05-30	4617.29	0.128507
2020-06-02	3977.86	0.0520072		2020-05-31	4278.14	0.0956329
2020-06-03	3991.86	0.0465097		2020-06-01	3914.71	0.0742106
2020-06-04	3816.43	0.0453708		2020-06-02	3977.86	0.0520072
2020-06-05	3634	0.0346468		2020-06-03	3991.86	0.0465097
2020-06-06	3336.14	0.0567821		2020-06-04	3816.43	0.0453708
2020-06-07	3570	0.104612		2020-06-05	3634	0.0346468
2020-06-08	3828.57	0.14345		2020-06-06	3336.14	0.0567821
2020-06-09	3769.86	0.167726		2020-06-07	3570	0.104612
2020-06-10	3840.86	0.23344		2020-06-08	3828.57	0.14345
2020-06-11	3616.86	0.261221		2020-06-09	3769.86	0.167726
2020-06-12	3793.57	0.215197		2020-06-10	3840.86	0.23344
2020-06-13	4002.43	0.171697		2020-06-11	3616.86	0.261221
2020-06-14	3514.14	0.153427		2020-06-12	3793.57	0.215197
2020-06-15	3359.21	0.139955		2020-06-13	4002.43	0.171697
2020-06-16	3351.71	0.150831		2020-06-14	3514.14	0.153427
2020-06-17	3997.5	0.18869		2020-06-15	3359.21	0.139955
2020-06-18	4772.57	0.204852		2020-06-16	3351.71	0.150831
2020-06-19	5729.07	0.185594		2020-06-17	3997.5	0.18869
2020-06-20	6637.86	0.188425		2020-06-18	4772.57	0.204852
2020-06-21	6595.57	0.178929		2020-06-19	5729.07	0.185594
2020-06-22	7309.21	0.127092		2020-06-20	6637.86	0.188425
2020-06-23	6923.79	0.0583666		2020-06-21	6595.57	0.178929
2020-06-24	5862.93	0.0238547		2020-06-22	7309.21	0.127092
2020-06-25	5104	0.0191341		2020-06-23	6923.79	0.0583666
2020-06-26	4328.79	0.0369023		2020-06-24	5862.93	0.0238547
2020-06-27	3619.29	0.0574159		2020-06-25	5104	0.0191341
2020-06-28	3996.71	0.0598307		2020-06-26	4328.79	0.0369023
2020-06-29	3429.43	0.0550938		2020-06-27	3619.29	0.0574159
2020-06-30	3991.79	0.0485682		2020-06-28	3996.71	0.0598307
2020-07-01	4406.29	0.0367989		2020-06-29	3429.43	0.0550938
2020-07-02	4491.86	0.0418041		2020-06-30	3991.79	0.0485682
2020-07-03	4603.29	0.0571253		2020-07-01	4406.29	0.0367989
2020-07-04	4447.86	0.0451079		2020-07-02	4491.86	0.0418041
2020-07-05	4493	0.0390895		2020-07-03	4603.29	0.0571253
2020-07-06	4387	0.0306359		2020-07-04	4447.86	0.0451079
2020-07-07	3876.57	0.0381651		2020-07-05	4493	0.0390895
2020-07-08	3514	0.0391417		2020-07-06	4387	0.0306359
2020-07-09	3178.43	0.0446782		2020-07-07	3876.57	0.0381651
2020-07-10	3141.57	0.0399683		2020-07-08	3514	0.0391417
2020-07-11	3200.43	0.0325723		2020-07-09	3178.43	0.0446782
2020-07-12	3084	0.0261027		2020-07-10	3141.57	0.0399683
2020-07-13	2906.14	0.0295567		2020-07-11	3200.43	0.0325723
2020-07-14	3279	0.0297371		2020-07-12	3084	0.0261027
2020-07-15	3734.57	0.0251683		2020-07-13	2906.14	0.0295567
2020-07-16	4365.57	0.0242551		2020-07-14	3279	0.0297371
2020-07-17	4573.86	0.0279842		2020-07-15	3734.57	0.0251683
2020-07-18	4562.29	0.0341616		2020-07-16	4365.57	0.0242551
2020-07-19	5187	0.0401134		2020-07-17	4573.86	0.0279842
2020-07-20	5601.14	0.0408613		2020-07-18	4562.29	0.0341616
2020-07-21	5471.14	0.0440197		2020-07-19	5187	0.0401134
2020-07-22	5423	0.034144		2020-07-20	5601.14	0.0408613
2020-07-23	5637.71	0.0233295		2020-07-21	5471.14	0.0440197
2020-07-24	5254	0.01565		2020-07-22	5423	0.034144
2020-07-25	6017.71	0.0127051		2020-07-23	5637.71	0.0233295
2020-07-26	5317.57	0.00634158		2020-07-24	5254	0.01565
2020-07-27	5226.14	0.00616812		2020-07-25	6017.71	0.0127051
2020-07-28	5660.29	0.00526249		2020-07-26	5317.57	0.00634158
2020-07-29	5608.57	0.00872718		2020-07-27	5226.14	0.00616812
2020-07-30	4981.86	0.00993228		2020-07-28	5660.29	0.00526249
2020-07-31	5262	0.0157793		2020-07-29	5608.57	0.00872718
2020-08-01	4472.57	0.0199132		2020-07-30	4981.86	0.00993228
2020-08-02	4799.86	0.0353697		2020-07-31	5262	0.0157793
2020-08-03	4700.29	0.0505915		2020-08-01	4472.57	0.0199132
2020-08-04	4645.29	0.0598652		2020-08-02	4799.86	0.0353697
2020-08-05	4834	0.0587373		2020-08-03	4700.29	0.0505915
2020-08-06	4873.71	0.0476534		2020-08-04	4645.29	0.0598652
2020-08-07	5274.14	0.039595		2020-08-05	4834	0.0587373
2020-08-08	5365.29	0.0277179		2020-08-06	4873.71	0.0476534
2020-08-09	5376.29	0.0262266		2020-08-07	5274.14	0.039595
2020-08-10	12393.4	0.0437852		2020-08-08	5365.29	0.0277179
2020-08-11	12717.6	0.049321		2020-08-09	5376.29	0.0262266
2020-08-12	13335	0.0480093		2020-08-10	12393.4	0.0437852
2020-08-13	14191	0.0380958		2020-08-11	12717.6	0.049321
2020-08-14	13964.9	0.0374989		2020-08-12	13335	0.0480093
2020-08-15	16219.9	0.0315883		2020-08-13	14191	0.0380958
2020-08-16	20309.9	0.0102797		2020-08-14	13964.9	0.0374989
2020-08-17	14022	0.0108665		2020-08-15	16219.9	0.0315883
2020-08-18	14215.1	0.010067		2020-08-16	20309.9	0.0102797
2020-08-19	14446.9	0.00917018		2020-08-17	14022	0.0108665
2020-08-20	14400.6	0.00785149		2020-08-18	14215.1	0.010067
2020-08-21	15079.9	0.00487396		2020-08-19	14446.9	0.00917018
2020-08-22	13331.7	0.00263352		2020-08-20	14400.6	0.00785149
2020-08-23	9861.43	0.00281932		2020-08-21	15079.9	0.00487396
2020-08-24	10028.9	0.00268194		2020-08-22	13331.7	0.00263352
2020-08-25	9706.43	0.00311188		2020-08-23	9861.43	0.00281932
2020-08-26	10562.6	0.00317304		2020-08-24	10028.9	0.00268194
2020-08-27	10743.7	0.00316237		2020-08-25	9706.43	0.00311188
2020-08-28	9759	0.00318356		2020-08-26	10562.6	0.00317304
2020-08-29	9826.14	0.00317612		2020-08-27	10743.7	0.00316237
2020-08-30	10304.6	0.00221434		2020-08-28	9759	0.00318356
2020-08-31	17785.3	0.00267397		2020-08-29	9826.14	0.00317612
2020-09-01	18444.6	0.00292417		2020-08-30	10304.6	0.00221434
2020-09-02	17411.9	0.00311677		2020-08-31	17785.3	0.00267397
2020-09-03	17501.7	0.00352124		2020-09-01	18444.6	0.00292417
2020-09-04	18438.4	0.00324176		2020-09-02	17411.9	0.00311677
2020-09-05	18739.6	0.00273824		2020-09-03	17501.7	0.00352124
2020-09-06	18811.3	0.00182265		2020-09-04	18438.4	0.00324176
2020-09-07	11958.4	0.00313124		2020-09-05	18739.6	0.00273824
2020-09-08	12426	0.00328073		2020-09-06	18811.3	0.00182265
2020-09-09	12923	0.00371921		2020-09-07	11958.4	0.00313124
2020-09-10	13283.9	0.00400153		2020-09-08	12426	0.00328073
2020-09-11	13214.6	0.00440272		2020-09-09	12923	0.00371921
2020-09-12	13032.7	0.00384593		2020-09-10	13283.9	0.00400153
2020-09-13	13399.4	0.00281227		2020-09-11	13214.6	0.00440272
2020-09-14	13215.6	0.00312503		2020-09-12	13032.7	0.00384593
2020-09-15	12733.4	0.004322		2020-09-13	13399.4	0.00281227
2020-09-16	12268.1	0.00454004		2020-09-14	13215.6	0.00312503
2020-09-17	12008.9	0.0050502		2020-09-15	12733.4	0.004322
2020-09-18	12390.9	0.00502582		2020-09-16	12268.1	0.00454004
2020-09-19	12638.4	0.00470505		2020-09-17	12008.9	0.0050502
2020-09-20	11987.6	0.00522211		2020-09-18	12390.9	0.00502582
2020-09-21	12257.9	0.00435714		2020-09-19	12638.4	0.00470505
2020-09-22	12833.6	0.00440007		2020-09-20	11987.6	0.00522211
2020-09-23	13030.3	0.00444835		2020-09-21	12257.9	0.00435714
2020-09-24	13989.7	0.0059427		2020-09-22	12833.6	0.00440007
2020-09-25	14037.7	0.00711724		2020-09-23	13030.3	0.00444835
2020-09-26	13598.7	0.00714185		2020-09-24	13989.7	0.0059427
2020-09-27	13470	0.00626669		2020-09-25	14037.7	0.00711724
2020-09-28	13084.6	0.00481371		2020-09-26	13598.7	0.00714185
2020-09-29	12555.9	0.00399374		2020-09-27	13470	0.00626669
2020-09-30	12479.7	0.00285681		2020-09-28	13084.6	0.00481371
2020-10-01	11574.4	0.00418665		2020-09-29	12555.9	0.00399374
2020-10-02	10904.4	0.00540617		2020-09-30	12479.7	0.00285681
2020-10-03	11013	0.00532287		2020-10-01	11574.4	0.00418665
2020-10-04	10924	0.00468921		2020-10-02	10904.4	0.00540617
2020-10-05	10761.7	0.00382354		2020-10-03	11013	0.00532287
2020-10-06	10867.3	0.00371589		2020-10-04	10924	0.00468921
2020-10-07	10674.9	0.00337814		2020-10-05	10761.7	0.00382354
2020-10-08	10720.3	0.00336096		2020-10-06	10867.3	0.00371589
2020-10-09	10910.6	0.00151077		2020-10-07	10674.9	0.00337814
2020-10-10	10653.7	0.00217144		2020-10-08	10720.3	0.00336096
2020-10-11	10825.4	0.00215817		2020-10-09	10910.6	0.00151077
2020-10-12	10617.1	0.0020726		2020-10-10	10653.7	0.00217144
2020-10-13	10281.9	0.00217097		2020-10-11	10825.4	0.00215817
2020-10-14	10345.4	0.00270269		2020-10-12	10617.1	0.0020726
2020-10-15	10341.7	0.00326242		2020-10-13	10281.9	0.00217097
2020-10-16	10466.7	0.00329602		2020-10-14	10345.4	0.00270269
2020-10-17	10633.6	0.0021151		2020-10-15	10341.7	0.00326242
2020-10-18	10786	0.00189299		2020-10-16	10466.7	0.00329602
2020-10-19	11120.6	0.00229587		2020-10-17	10633.6	0.0021151
2020-10-20	11389.3	0.00269721		2020-10-18	10786	0.00189299
2020-10-21	11660.1	0.00298755		2020-10-19	11120.6	0.00229587
2020-10-22	12061.3	0.00277805		2020-10-20	11389.3	0.00269721
2020-10-23	12054.1	0.00230726		2020-10-21	11660.1	0.00298755
2020-10-24	12010	0.00179153		2020-10-22	12061.3	0.00277805
2020-10-25	13103.1	0.00229855		2020-10-23	12054.1	0.00230726
2020-10-26	14308.1	0.00292622		2020-10-24	12010	0.00179153
2020-10-27	15635.9	0.00319564		2020-10-25	13103.1	0.00229855
2020-10-28	16902.6	0.00333908		2020-10-26	14308.1	0.00292622
2020-10-29	17720.9	0.00288702		2020-10-27	15635.9	0.00319564
2020-10-30	18457.6	0.00243206		2020-10-28	16902.6	0.00333908
2020-10-31	18537.3	0.0014817		2020-10-29	17720.9	0.00288702
2020-11-01	18619	0.00140894		2020-10-30	18457.6	0.00243206
2020-11-02	18957.4	0.0017717		2020-10-31	18537.3	0.0014817
2020-11-03	19134.3	0.00163862		2020-11-01	18619	0.00140894
2020-11-04	19524.3	0.00148335		2020-11-02	18957.4	0.0017717
2020-11-05	19742.4	0.0014805		2020-11-03	19134.3	0.00163862
2020-11-06	20188.4	0.00154661		2020-11-04	19524.3	0.00148335
2020-11-07	21084	0.00117737		2020-11-05	19742.4	0.0014805
2020-11-08	21334.7	0.000765214		2020-11-06	20188.4	0.00154661
2020-11-09	21384.9	0.00102436		2020-11-07	21084	0.00117737
2020-11-10	19922.4	0.00201002		2020-11-08	21334.7	0.000765214
2020-11-11	20712.4	0.00240526		2020-11-09	21384.9	0.00102436
2020-11-12	21216.6	0.00231152		2020-11-10	19922.4	0.00201002
2020-11-13	20855.1	0.00189579		2020-11-11	20712.4	0.00240526
2020-11-14	20814	0.00136456		2020-11-12	21216.6	0.00231152
2020-11-15	21505.6	0.00110355		2020-11-13	20855.1	0.00189579
2020-11-16	21939.4	0.00121176		2020-11-14	20814	0.00136456
2020-11-17	23834.4	0.00197943		2020-11-15	21505.6	0.00110355
2020-11-18	23841.4	0.00218956		2020-11-16	21939.4	0.00121176
2020-11-19	24084	0.00240029		2020-11-17	23834.4	0.00197943
2020-11-20	24088	0.00225395		2020-11-18	23841.4	0.00218956
2020-11-21	23776	0.00168811		2020-11-19	24084	0.00240029
2020-11-22	23751.3	0.00117079		2020-11-20	24088	0.00225395
2020-11-23	24023	0.00118844		2020-11-21	23776	0.00168811
2020-11-24	24361	0.00116849		2020-11-22	23751.3	0.00117079
2020-11-25	24338.9	0.0010149		2020-11-23	24023	0.00118844
2020-11-26	24476	0.000709091		2020-11-24	24361	0.00116849
2020-11-27	24442.1	0.000378542		2020-11-25	24338.9	0.0010149
2020-11-28	24703.1	0.000330778		2020-11-26	24476	0.000709091
2020-11-29	24986.4	0.000492528		2020-11-27	24442.1	0.000378542
2020-11-30	25356	0.0008215		2020-11-28	24703.1	0.000330778
2020-12-01	25709.9	0.00102901		2020-11-29	24986.4	0.000492528
2020-12-02	25952	0.00115063		2020-11-30	25356	0.0008215
2020-12-03	26248.7	0.00111479		2020-12-01	25709.9	0.00102901
2020-12-04	26235.3	0.000783276		2020-12-02	25952	0.00115063
2020-12-05	26571	0.000555426		2020-12-03	26248.7	0.00111479
2020-12-06	26920.6	0.000273113		2020-12-04	26235.3	0.000783276
2020-12-07	26811.7	0.000598558		2020-12-05	26571	0.000555426
2020-12-08	26875.6	0.000969573		2020-12-06	26920.6	0.000273113
2020-12-09	26834.9	0.00124352		2020-12-07	26811.7	0.000598558
2020-12-10	26625.4	0.00135628		2020-12-08	26875.6	0.000969573
2020-12-11	26714.4	0.00156072		2020-12-09	26834.9	0.00124352
2020-12-12	26125	0.00150469		2020-12-10	26625.4	0.00135628
2020-12-13	25936.1	0.000950972		2020-12-11	26714.4	0.00156072
2020-12-14	25574	0.000820877		2020-12-12	26125	0.00150469
2020-12-15	25328.4	0.000758267		2020-12-13	25936.1	0.000950972
2020-12-16	24790.9	0.00080541		2020-12-14	25574	0.000820877
2020-12-17	24531.6	0.000966294		2020-12-15	25328.4	0.000758267
2020-12-18	24037.6	0.00107553		2020-12-16	24790.9	0.00080541
2020-12-19	23916.7	0.00108271		2020-12-17	24531.6	0.000966294
2020-12-20	23792	0.0011868		2020-12-18	24037.6	0.00107553
2020-12-21	24050.9	0.00124497		2020-12-19	23916.7	0.00108271
2020-12-22	24435.9	0.00105973		2020-12-20	23792	0.0011868
2020-12-23	25245.1	0.000914581		2020-12-21	24050.9	0.00124497
2020-12-24	25765.9	0.00113594		2020-12-22	24435.9	0.00105973
2020-12-25	26169.3	0.00171468		2020-12-23	25245.1	0.000914581
2020-12-26	26376.9	0.00194101		2020-12-24	25765.9	0.00113594
2020-12-27	26789.3	0.00202786		2020-12-25	26169.3	0.00171468
2020-12-28	27280	0.0016025		2020-12-26	26376.9	0.00194101
2020-12-29	27425	0.00106759		2020-12-27	26789.3	0.00202786
2020-12-30	27901.7	0.000536774		2020-12-28	27280	0.0016025
2020-12-31	28089.9	0.000367846		2020-12-29	27425	0.00106759
2021-01-01	28066.1	0.000269421		2020-12-30	27901.7	0.000536774
2021-01-02	28049.3	0.00027372		2020-12-31	28089.9	0.000367846
2021-01-03	28161.6	0.00027012		2021-01-01	28066.1	0.000269421
2021-01-04	28141.6	0.000393152		2021-01-02	28049.3	0.00027372
2021-01-05	27893.9	0.000512803		2021-01-03	28161.6	0.00027012
2021-01-06	27033.6	0.000571131		2021-01-04	28141.6	0.000393152
2021-01-07	23209.4	0.00241037		2021-01-05	27893.9	0.000512803
2021-01-08	21854.7	0.00552619		2021-01-06	27033.6	0.000571131
2021-01-09	21208.7	0.00634506		2021-01-07	23209.4	0.00241037
2021-01-10	20952.4	0.00640318		2021-01-08	21854.7	0.00552619
2021-01-11	21156.4	0.0058251		2021-01-09	21208.7	0.00634506
2021-01-12	21177.6	0.00446751		2021-01-10	20952.4	0.00640318
2021-01-13	20974.3	0.00251817		2021-01-11	21156.4	0.0058251
2021-01-14	20826.6	0.00196462		2021-01-12	21177.6	0.00446751
2021-01-15	21163.9	0.00284754		2021-01-13	20974.3	0.00251817
2021-01-16	21298.6	0.00280238		2021-01-14	20826.6	0.00196462
2021-01-17	21308.1	0.00257397		2021-01-15	21163.9	0.00284754
2021-01-18	20632.6	0.00226794		2021-01-16	21298.6	0.00280238
2021-01-19	17314.6	0.00360653		2021-01-17	21308.1	0.00257397
2021-01-20	18431.6	0.00351607		2021-01-18	20632.6	0.00226794
2021-01-21	22986.6	0.00471546		2021-01-19	17314.6	0.00360653
2021-01-22	24587.1	0.00585988		2021-01-20	18431.6	0.00351607
2021-01-23	25785.4	0.00670805		2021-01-21	22986.6	0.00471546
2021-01-24	27168	0.00723162		2021-01-22	24587.1	0.00585988
2021-01-25	27838.6	0.00736974		2021-01-23	25785.4	0.00670805
2021-01-26	31601.7	0.00439899		2021-01-24	27168	0.00723162
2021-01-27	31040.3	0.00174751		2021-01-25	27838.6	0.00736974
2021-01-28	30130.3	0.00119262		2021-01-26	31601.7	0.00439899
2021-01-29	28857	0.00108762		2021-01-27	31040.3	0.00174751
2021-01-30	27643.1	0.00105638		2021-01-28	30130.3	0.00119262
2021-01-31	26203.9	0.00151298		2021-01-29	28857	0.00108762
2021-02-01	25553.7	0.00235044		2021-01-30	27643.1	0.00105638
2021-02-02	24756	0.00256758		2021-01-31	26203.9	0.00151298
2021-02-03	24743	0.0027829		2021-02-01	25553.7	0.00235044
2021-02-04	24840.6	0.0031572		2021-02-02	24756	0.00256758
2021-02-05	24994.6	0.00301192		2021-02-03	24743	0.0027829
2021-02-06	25169	0.00239575		2021-02-04	24840.6	0.0031572
2021-02-07	25832	0.00165484		2021-02-05	24994.6	0.00301192
2021-02-08	26870	0.00126836		2021-02-06	25169	0.00239575
2021-02-09	27525.6	0.00148709		2021-02-07	25832	0.00165484
2021-02-10	29374.7	0.00252329		2021-02-08	26870	0.00126836
2021-02-11	29504.4	0.00331348		2021-02-09	27525.6	0.00148709
2021-02-12	29687.9	0.00347595		2021-02-10	29374.7	0.00252329
2021-02-13	29967.4	0.00306637		2021-02-11	29504.4	0.00331348
2021-02-14	30160.4	0.00255197		2021-02-12	29687.9	0.00347595
2021-02-15	30303.4	0.0022519		2021-02-13	29967.4	0.00306637
2021-02-16	31782.3	0.0018171		2021-02-14	30160.4	0.00255197
2021-02-17	31854.7	0.00187775		2021-02-15	30303.4	0.0022519
2021-02-18	33876.6	0.00207453		2021-02-16	31782.3	0.0018171
2021-02-19	35139.4	0.00194376		2021-02-17	31854.7	0.00187775
2021-02-20	36111	0.00163486		2021-02-18	33876.6	0.00207453
2021-02-21	38314.4	0.00158344		2021-02-19	35139.4	0.00194376
2021-02-22	40130.3	0.00159021		2021-02-20	36111	0.00163486
2021-02-23	41056.4	0.0015124		2021-02-21	38314.4	0.00158344
2021-02-24	41309.9	0.00130833		2021-02-22	40130.3	0.00159021
2021-02-25	41277.9	0.000943207		2021-02-23	41056.4	0.0015124
2021-02-26	40948.9	0.000551537		2021-02-24	41309.9	0.00130833
2021-02-27	40256.3	0.000486662		2021-02-25	41277.9	0.000943207
2021-02-28	38460.7	0.00108311		2021-02-26	40948.9	0.000551537
2021-03-01	34791.7	0.00204099		2021-02-27	40256.3	0.000486662
2021-03-02	32810.3	0.00266063		2021-02-28	38460.7	0.00108311
2021-03-03	32523.3	0.00300599		2021-03-01	34791.7	0.00204099
2021-03-04	32162.9	0.00295307		2021-03-02	32810.3	0.00266063
2021-03-05	32655	0.0024258		2021-03-03	32523.3	0.00300599
2021-03-06	32984.4	0.00159317		2021-03-04	32162.9	0.00295307
2021-03-07	35141.1	0.00114117		2021-03-05	32655	0.0024258
2021-03-08	38497	0.00194949		2021-03-06	32984.4	0.00159317
2021-03-09	40388.1	0.00250642		2021-03-07	35141.1	0.00114117
2021-03-10	41056.9	0.00266694		2021-03-08	38497	0.00194949
2021-03-11	41450.4	0.00243084		2021-03-09	40388.1	0.00250642
2021-03-12	41906.3	0.00195822		2021-03-10	41056.9	0.00266694
2021-03-13	42238.6	0.00115101		2021-03-11	41450.4	0.00243084
2021-03-14	43054.6	0.00043152		2021-03-12	41906.3	0.00195822
2021-03-15	43817.1	0.000423836		2021-03-13	42238.6	0.00115101
2021-03-16	44596.4	0.000426836		2021-03-14	43054.6	0.00043152
2021-03-17	45414.6	0.000384087		2021-03-15	43817.1	0.000423836
2021-03-18	46420.9	0.00050392		2021-03-16	44596.4	0.000426836
2021-03-19	46159.1	0.000530185		2021-03-17	45414.6	0.000384087
2021-03-20	46314.7	0.000404106		2021-03-18	46420.9	0.00050392
2021-03-21	46140.9	0.000435198		2021-03-19	46159.1	0.000530185
2021-03-22	45745	0.000436068		2021-03-20	46314.7	0.000404106
2021-03-23	44941.6	0.00042051		2021-03-21	46140.9	0.000435198
2021-03-24	43726.7	0.0003135		2021-03-22	45745	0.000436068
2021-03-25	43331	0.000338716		2021-03-23	44941.6	0.00042051
2021-03-26	42520.3	0.000419746		2021-03-24	43726.7	0.0003135
2021-03-27	41475.9	0.000335044		2021-03-25	43331	0.000338716
2021-03-28	34678.9	0.0011358		2021-03-26	42520.3	0.000419746
2021-03-29	36374.9	0.00122018		2021-03-27	41475.9	0.000335044
2021-03-30	36878.9	0.00121603		2021-03-28	34678.9	0.0011358
2021-03-31	37673.6	0.00119538		2021-03-29	36374.9	0.00122018
2021-04-01	37737.7	0.00114659		2021-03-30	36878.9	0.00121603
2021-04-02	37628.4	0.00097227		2021-03-31	37673.6	0.00119538
2021-04-03	37965.6	0.000733929		2021-04-01	37737.7	0.00114659
2021-04-04	45388.7	0.000971193		2021-04-02	37628.4	0.00097227
2021-04-05	44272.7	0.00106167		2021-04-03	37965.6	0.000733929
2021-04-06	44170.9	0.0010846		2021-04-04	45388.7	0.000971193
2021-04-07	38231.1	0.00118009		2021-04-05	44272.7	0.00106167
2021-04-08	39284	0.00119294		2021-04-06	44170.9	0.0010846
2021-04-09	39744	0.00116022		2021-04-07	38231.1	0.00118009
2021-04-10	39963	0.00119599		2021-04-08	39284	0.00119294
2021-04-11	40185.6	0.000949914		2021-04-09	39744	0.00116022
2021-04-12	40198.9	0.000782511		2021-04-10	39963	0.00119599
2021-04-13	40279.6	0.000589972		2021-04-11	40185.6	0.000949914
2021-04-14	46759.7	0.000960321		2021-04-12	40198.9	0.000782511
2021-04-15	47325.9	0.00112286		2021-04-13	40279.6	0.000589972
2021-04-16	47613.9	0.00113276		2021-04-14	46759.7	0.000960321
2021-04-17	47717.4	0.000968877		2021-04-15	47325.9	0.00112286
2021-04-18	49032.1	0.000873269		2021-04-16	47613.9	0.00113276
2021-04-19	48924.1	0.000741663		2021-04-17	47717.4	0.000968877
2021-04-20	49638.1	0.000213279		2021-04-18	49032.1	0.000873269
2021-04-21	49704.9	0.000227203		2021-04-19	48924.1	0.000741663
2021-04-22	46480.9	0.000193687		2021-04-20	49638.1	0.000213279
2021-04-23	51039.6	0.000340399		2021-04-21	49704.9	0.000227203
2021-04-24	51659.6	0.000407993		2021-04-22	46480.9	0.000193687
2021-04-25	51786.4	0.000382143		2021-04-23	51039.6	0.000340399
2021-04-26	53005.1	0.000288185		2021-04-24	51659.6	0.000407993
2021-04-27	53939.7	0.000272809		2021-04-25	51786.4	0.000382143
2021-04-28	55059.6	0.000290975		2021-04-26	53005.1	0.000288185
2021-04-29	58577.9	0.000215355		2021-04-27	53939.7	0.000272809
2021-04-30	54287	0.000214504		2021-04-28	55059.6	0.000290975
2021-05-01	54312.1	0.000214589		2021-04-29	58577.9	0.000215355
2021-05-02	54649	0.000345988		2021-04-30	54287	0.000214504
2021-05-03	54308	0.000290562		2021-05-01	54312.1	0.000214589
2021-05-04	54029.4	0.000265672		2021-05-02	54649	0.000345988
2021-05-05	54194.1	0.000265128		2021-05-03	54308	0.000290562
2021-05-06	54475.6	0.000285718		2021-05-04	54029.4	0.000265672
2021-05-07	54180.9	0.000253187		2021-05-05	54194.1	0.000265128
2021-05-08	54398.7	0.000189295		2021-05-06	54475.6	0.000285718
2021-05-09	54173.9	0.000253037		2021-05-07	54180.9	0.000253187
2021-05-10	54169.3	0.000254235		2021-05-08	54398.7	0.000189295
2021-05-11	55319.4	0.000254251		2021-05-09	54173.9	0.000253037
2021-05-12	53906.1	0.000250548		2021-05-10	54169.3	0.000254235
2021-05-13	48663.4	0.000317187		2021-05-11	55319.4	0.000254251
2021-05-14	45362.6	0.000654971		2021-05-12	53906.1	0.000250548
2021-05-15	45571.7	0.000632898		2021-05-13	48663.4	0.000317187
2021-05-16	37665.6	0.00122012		2021-05-14	45362.6	0.000654971
2021-05-17	33760.9	0.00158732		2021-05-15	45571.7	0.000632898
2021-05-18	35034.9	0.00147164		2021-05-16	37665.6	0.00122012
2021-05-19	35797.1	0.00126651		2021-05-17	33760.9	0.00158732
2021-05-20	40011	0.00109876		2021-05-18	35034.9	0.00147164
2021-05-21	43278	0.00134609		2021-05-19	35797.1	0.00126651
2021-05-22	43890.9	0.00153008		2021-05-20	40011	0.00109876
2021-05-23	53042.1	0.00195819		2021-05-21	43278	0.00134609
2021-05-24	57206.3	0.00193602		2021-05-22	43890.9	0.00153008
2021-05-25	54677.4	0.00182801		2021-05-23	53042.1	0.00195819
2021-05-26	50867.1	0.00129147		2021-05-24	57206.3	0.00193602
2021-05-27	55292.6	0.000890321		2021-05-25	54677.4	0.00182801
2021-05-28	55374.6	0.000667561		2021-05-26	50867.1	0.00129147
2021-05-29	54689	0.000208028		2021-05-27	55292.6	0.000890321
2021-05-30	52538.6	0.000204709		2021-05-28	55374.6	0.000667561
2021-05-31	51120.9	0.000182738		2021-05-29	54689	0.000208028
2021-06-01	50293.4	0.000151781		2021-05-30	52538.6	0.000204709
2021-06-02	52802.1	0.000168224		2021-05-31	51120.9	0.000182738
2021-06-03	47832.7	0.000173032		2021-06-01	50293.4	0.000151781
2021-06-04	47351.7	0.000158795		2021-06-02	52802.1	0.000168224
2021-06-05	47044.1	0.000159621		2021-06-03	47832.7	0.000173032
2021-06-06	46984.9	0.000150537		2021-06-04	47351.7	0.000158795
2021-06-07	46671.9	0.000145145		2021-06-05	47044.1	0.000159621
2021-06-08	45516.7	0.000149033		2021-06-06	46984.9	0.000150537
2021-06-09	44987.4	0.000154916		2021-06-07	46671.9	0.000145145
2021-06-10	44319.7	0.000231653		2021-06-08	45516.7	0.000149033
2021-06-11	44276.7	0.000255435		2021-06-09	44987.4	0.000154916
2021-06-12	44535.4	0.000246433		2021-06-10	44319.7	0.000231653
2021-06-13	43327.1	0.000243514		2021-06-11	44276.7	0.000255435
2021-06-14	42497.4	0.00021413		2021-06-12	44535.4	0.000246433
2021-06-15	42185.1	0.000223911		2021-06-13	43327.1	0.000243514
2021-06-16	42016.4	0.000231872		2021-06-14	42497.4	0.00021413
2021-06-17	41922.3	0.00019982		2021-06-15	42185.1	0.000223911
2021-06-18	42026.6	0.000146193		2021-06-16	42016.4	0.000231872
2021-06-19	41700.4	0.000118588		2021-06-17	41922.3	0.00019982
2021-06-20	40881.6	0.000133667		2021-06-18	42026.6	0.000146193
2021-06-21	40424.1	0.000167633		2021-06-19	41700.4	0.000118588
2021-06-22	39796	0.00019139		2021-06-20	40881.6	0.000133667
2021-06-23	38981	0.000277329		2021-06-21	40424.1	0.000167633
2021-06-24	38262	0.000365392		2021-06-22	39796	0.00019139
2021-06-25	38263.3	0.000401299		2021-06-23	38981	0.000277329
2021-06-26	38077.4	0.000453559		2021-06-24	38262	0.000365392
2021-06-27	37315.7	0.00058701		2021-06-25	38263.3	0.000401299
2021-06-28	36850.4	0.000553345		2021-06-26	38077.4	0.000453559
2021-06-29	36487.1	0.000462251		2021-06-27	37315.7	0.00058701
2021-06-30	36282.3	0.000495523		2021-06-28	36850.4	0.000553345
2021-07-01	35706.7	0.000529882		2021-06-29	36487.1	0.000462251
2021-07-02	35635.6	0.000452477		2021-06-30	36282.3	0.000495523
2021-07-03	35070.7	0.000416658		2021-07-01	35706.7	0.000529882
2021-07-04	31039.1	0.000841875		2021-07-02	35635.6	0.000452477
2021-07-05	32038.3	0.000786729		2021-07-03	35070.7	0.000416658
2021-07-06	31892.7	0.000677778		2021-07-04	31039.1	0.000841875
2021-07-07	31412.4	0.000783612		2021-07-05	32038.3	0.000786729
2021-07-08	30870.6	0.000805912		2021-07-06	31892.7	0.000677778
2021-07-09	31413.3	0.00082499		2021-07-07	31412.4	0.000783612
2021-07-10	31986.7	0.0010938		2021-07-08	30870.6	0.000805912
2021-07-11	35299.9	0.00116559		2021-07-09	31413.3	0.00082499
2021-07-12	34290.9	0.00100825		2021-07-10	31986.7	0.0010938
2021-07-13	34733	0.000831563		2021-07-11	35299.9	0.00116559
2021-07-14	35137.7	0.000866974		2021-07-12	34290.9	0.00100825
2021-07-15	36063.9	0.00093992		2021-07-13	34733	0.000831563
2021-07-16	36937.4	0.000825414		2021-07-14	35137.7	0.000866974
2021-07-17	37935.6	0.000905363		2021-07-15	36063.9	0.00093992
2021-07-18	40923.1	0.00103564		2021-07-16	36937.4	0.000825414
2021-07-19	43958.4	0.000789478		2021-07-17	37935.6	0.000905363
2021-07-20	47333.3	0.000740772		2021-07-18	40923.1	0.00103564
2021-07-21	51416.4	0.000577884		2021-07-19	43958.4	0.000789478
2021-07-22	56409.3	0.000620573		2021-07-20	47333.3	0.000740772
2021-07-23	58583.3	0.000537765		2021-07-21	51416.4	0.000577884
2021-07-24	60060.6	0.000436978		2021-07-22	56409.3	0.000620573
2021-07-25	62750.9	0.000356341		2021-07-23	58583.3	0.000537765
2021-07-26	64560.1	0.000296435		2021-07-24	60060.6	0.000436978
2021-07-27	66884.9	0.000223332		2021-07-25	62750.9	0.000356341
2021-07-28	69608.4	0.000167925		2021-07-26	64560.1	0.000296435
2021-07-29	71516	0.000120025		2021-07-27	66884.9	0.000223332
2021-07-30	73005.3	9.44258e-05		2021-07-28	69608.4	0.000167925
2021-07-31	73256.3	7.57645e-05		2021-07-29	71516	0.000120025
2021-08-01	73859.9	8.39119e-05		2021-07-30	73005.3	9.44258e-05
2021-08-02	74289.9	9.56508e-05		2021-07-31	73256.3	7.57645e-05
2021-08-03	74767	9.94326e-05		2021-08-01	73859.9	8.39119e-05
2021-08-04	74843.1	8.06044e-05		2021-08-02	74289.9	9.56508e-05
2021-08-05	75355.3	6.34422e-05		2021-08-03	74767	9.94326e-05
2021-08-06	76262.4	4.76253e-05		2021-08-04	74843.1	8.06044e-05
2021-08-07	77183.3	4.91484e-05		2021-08-05	75355.3	6.34422e-05
2021-08-08	78346.6	4.00801e-05		2021-08-06	76262.4	4.76253e-05
				2021-08-07	77183.3	4.91484e-05
				2021-08-08	78346.6	4.00801e-05

## Sheet: CHART3-testsVS.sdr12_ir12
Date	Column Q (total tests) transposed +12	[SDR12:] Severity Detection Rate	[IR12:] ICU Rate			Copy for scatterplot
2020-05-15	2103.43	0.261696	0.0550459
2020-05-16	2122.43	0.480774	0.102041		Date	Column Q (total tests) transposed +12	[SDR12:] Severity Detection Rate	[IR12:] ICU Rate
2020-05-17	1988.14	0.463273	0.0921053		2020-05-15	2103.43	0.261696	0.0550459
2020-05-18	2131.71	0.485282	0.103448		2020-05-16	2122.43	0.480774	0.102041
2020-05-19	2124.71	0.540979	0.114943		2020-05-17	1988.14	0.463273	0.0921053
2020-05-20	2434.29	0.675997	0.164557		2020-05-18	2131.71	0.485282	0.103448
2020-05-21	2739.57	0.689483	0.188889		2020-05-19	2124.71	0.540979	0.114943
2020-05-22	2792.14	0.517325	0.144444		2020-05-20	2434.29	0.675997	0.164557
2020-05-23	2630.29	0.606681	0.159574		2020-05-21	2739.57	0.689483	0.188889
2020-05-24	3186.29	0.461537	0.147059		2020-05-22	2792.14	0.517325	0.144444
2020-05-25	3570	0.34653	0.123711		2020-05-23	2630.29	0.606681	0.159574
2020-05-26	3741.43	0.290519	0.108696		2020-05-24	3186.29	0.461537	0.147059
2020-05-27	3674.86	0.182937	0.0672269		2020-05-25	3570	0.34653	0.123711
2020-05-28	4128.43	0.133334	0.0550459		2020-05-26	3741.43	0.290519	0.108696
2020-05-29	4235.43	0.200088	0.0847458		2020-05-27	3674.86	0.182937	0.0672269
2020-05-30	4617.29	0.0984443	0.0454545		2020-05-28	4128.43	0.133334	0.0550459
2020-05-31	4278.14	0.0973943	0.0416667		2020-05-29	4235.43	0.200088	0.0847458
2020-06-01	3914.71	0.0851488	0.0333333		2020-05-30	4617.29	0.0984443	0.0454545
2020-06-02	3977.86	0.0605763	0.0240964		2020-05-31	4278.14	0.0973943	0.0416667
2020-06-03	3991.86	0.0782844	0.03125		2020-06-01	3914.71	0.0851488	0.0333333
2020-06-04	3816.43	0.0903535	0.0344828		2020-06-02	3977.86	0.0605763	0.0240964
2020-06-05	3634	0	0		2020-06-03	3991.86	0.0782844	0.03125
2020-06-06	3336.14	0.191328	0.0638298		2020-06-04	3816.43	0.0903535	0.0344828
2020-06-07	3570	0.317108	0.113208		2020-06-05	3634	0.01	0.01
2020-06-08	3828.57	0.385368	0.147541		2020-06-06	3336.14	0.191328	0.0638298
2020-06-09	3769.86	0.434856	0.163934		2020-06-07	3570	0.317108	0.113208
2020-06-10	3840.86	0.694289	0.266667		2020-06-08	3828.57	0.385368	0.147541
2020-06-11	3616.86	0.733527	0.265306		2020-06-09	3769.86	0.434856	0.163934
2020-06-12	3793.57	0.699357	0.265306		2020-06-10	3840.86	0.694289	0.266667
2020-06-13	4002.43	0.462682	0.185185		2020-06-11	3616.86	0.733527	0.265306
2020-06-14	3514.14	0.421577	0.148148		2020-06-12	3793.57	0.699357	0.265306
2020-06-15	3359.21	0.484609	0.162791		2020-06-13	4002.43	0.462682	0.185185
2020-06-16	3351.71	0.372943	0.125		2020-06-14	3514.14	0.421577	0.148148
2020-06-17	3997.5	0.186684	0.0746269		2020-06-15	3359.21	0.484609	0.162791
2020-06-18	4772.57	0.0748324	0.0357143		2020-06-16	3351.71	0.372943	0.125
2020-06-19	5729.07	0.0494005	0.0283019		2020-06-17	3997.5	0.186684	0.0746269
2020-06-20	6637.86	0.0493938	0.0327869		2020-06-18	4772.57	0.0748324	0.0357143
2020-06-21	6595.57	0.0501213	0.0330579		2020-06-19	5729.07	0.0494005	0.0283019
2020-06-22	7309.21	0.0109451	0.008		2020-06-20	6637.86	0.0493938	0.0327869
2020-06-23	6923.79	0.0210846	0.0145985		2020-06-21	6595.57	0.0501213	0.0330579
2020-06-24	5862.93	0.0128243	0.0075188		2020-06-22	7309.21	0.0109451	0.008
2020-06-25	5104	0.0520154	0.0265487		2020-06-23	6923.79	0.0210846	0.0145985
2020-06-26	4328.79	0.117863	0.0510204		2020-06-24	5862.93	0.0128243	0.0075188
2020-06-27	3619.29	0.160638	0.0581395		2020-06-25	5104	0.0520154	0.0265487
2020-06-28	3996.71	0.108785	0.0434783		2020-06-26	4328.79	0.117863	0.0510204
2020-06-29	3429.43	0.107204	0.0367647		2020-06-27	3619.29	0.160638	0.0581395
2020-06-30	3991.79	0.0715756	0.0285714		2020-06-28	3996.71	0.108785	0.0434783
2020-07-01	4406.29	0.0698303	0.0307692		2020-06-29	3429.43	0.107204	0.0367647
2020-07-02	4491.86	0.0307069	0.0137931		2020-06-30	3991.79	0.0715756	0.0285714
2020-07-03	4603.29	-0.0148792	-0.00684932		2020-07-01	4406.29	0.0698303	0.0307692
2020-07-04	4447.86	0.0291984	0.012987		2020-07-02	4491.86	0.0307069	0.0137931
2020-07-05	4493	0.0430778	0.0193548		2020-07-03	4603.29	0.01	0.01
2020-07-06	4387	0.0633184	0.0277778		2020-07-04	4447.86	0.0291984	0.012987
2020-07-07	3876.57	0.106375	0.0412371		2020-07-05	4493	0.0430778	0.0193548
2020-07-08	3514	0.0783237	0.0275229		2020-07-06	4387	0.0633184	0.0277778
2020-07-09	3178.43	0.11137	0.0353982		2020-07-07	3876.57	0.106375	0.0412371
2020-07-10	3141.57	0.140846	0.0442478		2020-07-08	3514	0.0783237	0.0275229
2020-07-11	3200.43	0.0876051	0.0280374		2020-07-09	3178.43	0.11137	0.0353982
2020-07-12	3084	0.116848	0.036036		2020-07-10	3141.57	0.140846	0.0442478
2020-07-13	2906.14	0.163857	0.047619		2020-07-11	3200.43	0.0876051	0.0280374
2020-07-14	3279	0.129775	0.0425532		2020-07-12	3084	0.116848	0.036036
2020-07-15	3734.57	0.145724	0.0544218		2020-07-13	2906.14	0.163857	0.047619
2020-07-16	4365.57	0.122988	0.0536913		2020-07-14	3279	0.129775	0.0425532
2020-07-17	4573.86	0.0886353	0.0405405		2020-07-15	3734.57	0.145724	0.0544218
2020-07-18	4562.29	0.0622694	0.0284091		2020-07-16	4365.57	0.122988	0.0536913
2020-07-19	5187	0.0632097	0.0327869		2020-07-17	4573.86	0.0886353	0.0405405
2020-07-20	5601.14	0.0370021	0.0207254		2020-07-18	4562.29	0.0622694	0.0284091
2020-07-21	5471.14	0.0255038	0.0139535		2020-07-19	5187	0.0632097	0.0327869
2020-07-22	5423	0.0373279	0.0202429		2020-07-20	5601.14	0.0370021	0.0207254
2020-07-23	5637.71	0.0269775	0.0152091		2020-07-21	5471.14	0.0255038	0.0139535
2020-07-24	5254	0.0333914	0.0175439		2020-07-22	5423	0.0373279	0.0202429
2020-07-25	6017.71	0.0437305	0.0263158		2020-07-23	5637.71	0.0269775	0.0152091
2020-07-26	5317.57	0.0316592	0.016835		2020-07-24	5254	0.0333914	0.0175439
2020-07-27	5226.14	0.0328773	0.0171821		2020-07-25	6017.71	0.0437305	0.0263158
2020-07-28	5660.29	0.0320053	0.0181159		2020-07-26	5317.57	0.0316592	0.016835
2020-07-29	5608.57	0.0146146	0.00819672		2020-07-27	5226.14	0.0328773	0.0171821
2020-07-30	4981.86	0.0180836	0.00900901		2020-07-28	5660.29	0.0320053	0.0181159
2020-07-31	5262	0.0615876	0.0324074		2020-07-29	5608.57	0.0146146	0.00819672
2020-08-01	4472.57	0.0660842	0.0295567		2020-07-30	4981.86	0.0180836	0.00900901
2020-08-02	4799.86	0.115105	0.0552486		2020-07-31	5262	0.0615876	0.0324074
2020-08-03	4700.29	0.148698	0.0698925		2020-08-01	4472.57	0.0660842	0.0295567
2020-08-04	4645.29	0.163794	0.076087		2020-08-02	4799.86	0.115105	0.0552486
2020-08-05	4834	0.170496	0.0824176		2020-08-03	4700.29	0.148698	0.0698925
2020-08-06	4873.71	0.169223	0.0824742		2020-08-04	4645.29	0.163794	0.076087
2020-08-07	5274.14	0.106411	0.0561224		2020-08-05	4834	0.170496	0.0824176
2020-08-08	5365.29	0.118608	0.0636364		2020-08-06	4873.71	0.169223	0.0824742
2020-08-09	5376.29	0.126103	0.0677966		2020-08-07	5274.14	0.106411	0.0561224
2020-08-10	12393.4	0.0494639	0.0613027		2020-08-08	5365.29	0.118608	0.0636364
2020-08-11	12717.6	0.0509896	0.0648464		2020-08-09	5376.29	0.126103	0.0677966
2020-08-12	13335	0.0434728	0.057971		2020-08-10	12393.4	0.0494639	0.0613027
2020-08-13	14191	0.043211	0.0613208		2020-08-11	12717.6	0.0509896	0.0648464
2020-08-14	13964.9	0.0424795	0.059322		2020-08-12	13335	0.0434728	0.057971
2020-08-15	16219.9	0.0335852	0.0544747		2020-08-13	14191	0.043211	0.0613208
2020-08-16	20309.9	0.0211137	0.0428816		2020-08-14	13964.9	0.0424795	0.059322
2020-08-17	14022	0.0252351	0.0353846		2020-08-15	16219.9	0.0335852	0.0544747
2020-08-18	14215.1	0.0228772	0.0325203		2020-08-16	20309.9	0.0211137	0.0428816
2020-08-19	14446.9	0.0264586	0.0382244		2020-08-17	14022	0.0252351	0.0353846
2020-08-20	14400.6	0.0211663	0.0304807		2020-08-18	14215.1	0.0228772	0.0325203
2020-08-21	15079.9	0.0189274	0.0285423		2020-08-19	14446.9	0.0264586	0.0382244
2020-08-22	13331.7	0.0211191	0.0281553		2020-08-20	14400.6	0.0211663	0.0304807
2020-08-23	9861.43	0.0256954	0.0253394		2020-08-21	15079.9	0.0189274	0.0285423
2020-08-24	10028.9	0.0216591	0.0217216		2020-08-22	13331.7	0.0211191	0.0281553
2020-08-25	9706.43	0.0183119	0.0177743		2020-08-23	9861.43	0.0256954	0.0253394
2020-08-26	10562.6	0.015587	0.0164639		2020-08-24	10028.9	0.0216591	0.0217216
2020-08-27	10743.7	0.0195621	0.0210169		2020-08-25	9706.43	0.0183119	0.0177743
2020-08-28	9759	0.0220217	0.0214909		2020-08-26	10562.6	0.015587	0.0164639
2020-08-29	9826.14	0.020179	0.0198282		2020-08-27	10743.7	0.0195621	0.0210169
2020-08-30	10304.6	0.0183564	0.0189155		2020-08-28	9759	0.0220217	0.0214909
2020-08-31	17785.3	0.0142299	0.0253082		2020-08-29	9826.14	0.020179	0.0198282
2020-09-01	18444.6	0.0151914	0.0280199		2020-08-30	10304.6	0.0183564	0.0189155
2020-09-02	17411.9	0.0143488	0.024984		2020-08-31	17785.3	0.0142299	0.0253082
2020-09-03	17501.7	0.012538	0.0219436		2020-09-01	18444.6	0.0151914	0.0280199
2020-09-04	18438.4	0.0107686	0.0198556		2020-09-02	17411.9	0.0143488	0.024984
2020-09-05	18739.6	0.0104696	0.0196195		2020-09-03	17501.7	0.012538	0.0219436
2020-09-06	18811.3	0.0134496	0.0253004		2020-09-04	18438.4	0.0107686	0.0198556
2020-09-07	11958.4	0.0196819	0.0235365		2020-09-05	18739.6	0.0104696	0.0196195
2020-09-08	12426	0.0166132	0.0206436		2020-09-06	18811.3	0.0134496	0.0253004
2020-09-09	12923	0.0185752	0.0240047		2020-09-07	11958.4	0.0196819	0.0235365
2020-09-10	13283.9	0.0195048	0.0259099		2020-09-08	12426	0.0166132	0.0206436
2020-09-11	13214.6	0.0238064	0.0314592		2020-09-09	12923	0.0185752	0.0240047
2020-09-12	13032.7	0.0244395	0.0318514		2020-09-10	13283.9	0.0195048	0.0259099
2020-09-13	13399.4	0.0212401	0.0284605		2020-09-11	13214.6	0.0238064	0.0314592
2020-09-14	13215.6	0.024442	0.0323015		2020-09-12	13032.7	0.0244395	0.0318514
2020-09-15	12733.4	0.0315632	0.0401907		2020-09-13	13399.4	0.0212401	0.0284605
2020-09-16	12268.1	0.0308581	0.0378571		2020-09-14	13215.6	0.024442	0.0323015
2020-09-17	12008.9	0.0348443	0.041844		2020-09-15	12733.4	0.0315632	0.0401907
2020-09-18	12390.9	0.0317735	0.0393701		2020-09-16	12268.1	0.0308581	0.0378571
2020-09-19	12638.4	0.0288773	0.0364964		2020-09-17	12008.9	0.0348443	0.041844
2020-09-20	11987.6	0.0413341	0.0495495		2020-09-18	12390.9	0.0317735	0.0393701
2020-09-21	12257.9	0.03755	0.0460282		2020-09-19	12638.4	0.0288773	0.0364964
2020-09-22	12833.6	0.031105	0.0399188		2020-09-20	11987.6	0.0413341	0.0495495
2020-09-23	13030.3	0.0304424	0.0396673		2020-09-21	12257.9	0.03755	0.0460282
2020-09-24	13989.7	0.0230034	0.0321812		2020-09-22	12833.6	0.031105	0.0399188
2020-09-25	14037.7	0.0216861	0.0304423		2020-09-23	13030.3	0.0304424	0.0396673
2020-09-26	13598.7	0.0283313	0.0385269		2020-09-24	13989.7	0.0230034	0.0321812
2020-09-27	13470	0.0198646	0.0267576		2020-09-25	14037.7	0.0216861	0.0304423
2020-09-28	13084.6	0.0205613	0.0269036		2020-09-26	13598.7	0.0283313	0.0385269
2020-09-29	12555.9	0.0244182	0.0306592		2020-09-27	13470	0.0198646	0.0267576
2020-09-30	12479.7	0.0240751	0.0300451		2020-09-28	13084.6	0.0205613	0.0269036
2020-10-01	11574.4	0.0312549	0.0361757		2020-09-29	12555.9	0.0244182	0.0306592
2020-10-02	10904.4	0.0343051	0.0374078		2020-09-30	12479.7	0.0240751	0.0300451
2020-10-03	11013	0.0250949	0.027637		2020-10-01	11574.4	0.0312549	0.0361757
2020-10-04	10924	0.0277148	0.0302756		2020-10-02	10904.4	0.0343051	0.0374078
2020-10-05	10761.7	0.0287939	0.0309872		2020-10-03	11013	0.0250949	0.027637
2020-10-06	10867.3	0.0251774	0.027361		2020-10-04	10924	0.0277148	0.0302756
2020-10-07	10674.9	0.0265246	0.0283146		2020-10-05	10761.7	0.0287939	0.0309872
2020-10-08	10720.3	0.0247398	0.0265217		2020-10-06	10867.3	0.0251774	0.027361
2020-10-09	10910.6	0.0257631	0.028109		2020-10-07	10674.9	0.0265246	0.0283146
2020-10-10	10653.7	0.0307964	0.0328096		2020-10-08	10720.3	0.0247398	0.0265217
2020-10-11	10825.4	0.0273643	0.029623		2020-10-09	10910.6	0.0257631	0.028109
2020-10-12	10617.1	0.0254102	0.0269784		2020-10-10	10653.7	0.0307964	0.0328096
2020-10-13	10281.9	0.0244325	0.0251212		2020-10-11	10825.4	0.0273643	0.029623
2020-10-14	10345.4	0.0221573	0.0229226		2020-10-12	10617.1	0.0254102	0.0269784
2020-10-15	10341.7	0.0209945	0.0217119		2020-10-13	10281.9	0.0244325	0.0251212
2020-10-16	10466.7	0.0238257	0.0249377		2020-10-14	10345.4	0.0221573	0.0229226
2020-10-17	10633.6	0.0250521	0.0266393		2020-10-15	10341.7	0.0209945	0.0217119
2020-10-18	10786	0.0264019	0.0284771		2020-10-16	10466.7	0.0238257	0.0249377
2020-10-19	11120.6	0.0276017	0.0306947		2020-10-17	10633.6	0.0250521	0.0266393
2020-10-20	11389.3	0.0280853	0.0319872		2020-10-18	10786	0.0264019	0.0284771
2020-10-21	11660.1	0.0299745	0.0349507		2020-10-19	11120.6	0.0276017	0.0306947
2020-10-22	12061.3	0.0318755	0.038446		2020-10-20	11389.3	0.0280853	0.0319872
2020-10-23	12054.1	0.0296047	0.035686		2020-10-21	11660.1	0.0299745	0.0349507
2020-10-24	12010	0.0284833	0.0342084		2020-10-22	12061.3	0.0318755	0.038446
2020-10-25	13103.1	0.0245015	0.0321046		2020-10-23	12054.1	0.0296047	0.035686
2020-10-26	14308.1	0.0238262	0.0340909		2020-10-24	12010	0.0284833	0.0342084
2020-10-27	15635.9	0.0246462	0.0385364		2020-10-25	13103.1	0.0245015	0.0321046
2020-10-28	16902.6	0.0233479	0.0394639		2020-10-26	14308.1	0.0238262	0.0340909
2020-10-29	17720.9	0.0214918	0.0380853		2020-10-27	15635.9	0.0246462	0.0385364
2020-10-30	18457.6	0.021169	0.0390728		2020-10-28	16902.6	0.0233479	0.0394639
2020-10-31	18537.3	0.02166	0.0401518		2020-10-29	17720.9	0.0214918	0.0380853
2020-11-01	18619	0.0213453	0.0397428		2020-10-30	18457.6	0.021169	0.0390728
2020-11-02	18957.4	0.0190398	0.0360945		2020-10-31	18537.3	0.02166	0.0401518
2020-11-03	19134.3	0.0185604	0.035514		2020-11-01	18619	0.0213453	0.0397428
2020-11-04	19524.3	0.018431	0.0359853		2020-11-02	18957.4	0.0190398	0.0360945
2020-11-05	19742.4	0.0185972	0.0367154		2020-11-03	19134.3	0.0185604	0.035514
2020-11-06	20188.4	0.0176448	0.035622		2020-11-04	19524.3	0.018431	0.0359853
2020-11-07	21084	0.0183221	0.0386304		2020-11-05	19742.4	0.0185972	0.0367154
2020-11-08	21334.7	0.0201295	0.0429458		2020-11-06	20188.4	0.0176448	0.035622
2020-11-09	21384.9	0.0204655	0.0437652		2020-11-07	21084	0.0183221	0.0386304
2020-11-10	19922.4	0.0235223	0.0468622		2020-11-08	21334.7	0.0201295	0.0429458
2020-11-11	20712.4	0.0235267	0.0487296		2020-11-09	21384.9	0.0204655	0.0437652
2020-11-12	21216.6	0.0215628	0.0457488		2020-11-10	19922.4	0.0235223	0.0468622
2020-11-13	20855.1	0.022143	0.0461796		2020-11-11	20712.4	0.0235267	0.0487296
2020-11-14	20814	0.0226775	0.047201		2020-11-12	21216.6	0.0215628	0.0457488
2020-11-15	21505.6	0.0217942	0.0468696		2020-11-13	20855.1	0.022143	0.0461796
2020-11-16	21939.4	0.0200785	0.0440511		2020-11-14	20814	0.0226775	0.047201
2020-11-17	23834.4	0.0175392	0.0418036		2020-11-15	21505.6	0.0217942	0.0468696
2020-11-18	23841.4	0.0174035	0.0414924		2020-11-16	21939.4	0.0200785	0.0440511
2020-11-19	24084	0.0173684	0.04183		2020-11-17	23834.4	0.0175392	0.0418036
2020-11-20	24088	0.0179469	0.0432306		2020-11-18	23841.4	0.0174035	0.0414924
2020-11-21	23776	0.0192351	0.0457334		2020-11-19	24084	0.0173684	0.04183
2020-11-22	23751.3	0.0197193	0.0468358		2020-11-20	24088	0.0179469	0.0432306
2020-11-23	24023	0.0201546	0.0484175		2020-11-21	23776	0.0192351	0.0457334
2020-11-24	24361	0.0195751	0.0476868		2020-11-22	23751.3	0.0197193	0.0468358
2020-11-25	24338.9	0.0194484	0.0473352		2020-11-23	24023	0.0201546	0.0484175
2020-11-26	24476	0.0198186	0.0485081		2020-11-24	24361	0.0195751	0.0476868
2020-11-27	24442.1	0.0203011	0.0496203		2020-11-25	24338.9	0.0194484	0.0473352
2020-11-28	24703.1	0.0194839	0.0481313		2020-11-26	24476	0.0198186	0.0485081
2020-11-29	24986.4	0.0188283	0.0470453		2020-11-27	24442.1	0.0203011	0.0496203
2020-11-30	25356	0.0177426	0.0449882		2020-11-28	24703.1	0.0194839	0.0481313
2020-12-01	25709.9	0.0176029	0.0452569		2020-11-29	24986.4	0.0188283	0.0470453
2020-12-02	25952	0.0175168	0.0454595		2020-11-30	25356	0.0177426	0.0449882
2020-12-03	26248.7	0.0175956	0.0461861		2020-12-01	25709.9	0.0176029	0.0452569
2020-12-04	26235.3	0.0175661	0.0460851		2020-12-02	25952	0.0175168	0.0454595
2020-12-05	26571	0.0169896	0.0451431		2020-12-03	26248.7	0.0175956	0.0461861
2020-12-06	26920.6	0.0171542	0.0461802		2020-12-04	26235.3	0.0175661	0.0460851
2020-12-07	26811.7	0.0188534	0.0505493		2020-12-05	26571	0.0169896	0.0451431
2020-12-08	26875.6	0.0196307	0.0527586		2020-12-06	26920.6	0.0171542	0.0461802
2020-12-09	26834.9	0.0200732	0.0538661		2020-12-07	26811.7	0.0188534	0.0505493
2020-12-10	26625.4	0.0200101	0.0532777		2020-12-08	26875.6	0.0196307	0.0527586
2020-12-11	26714.4	0.0211644	0.0565396		2020-12-09	26834.9	0.0200732	0.0538661
2020-12-12	26125	0.0217182	0.0567387		2020-12-10	26625.4	0.0200101	0.0532777
2020-12-13	25936.1	0.02036	0.0528061		2020-12-11	26714.4	0.0211644	0.0565396
2020-12-14	25574	0.0194565	0.0497581		2020-12-12	26125	0.0217182	0.0567387
2020-12-15	25328.4	0.0205069	0.0519406		2020-12-13	25936.1	0.02036	0.0528061
2020-12-16	24790.9	0.0213906	0.053029		2020-12-14	25574	0.0194565	0.0497581
2020-12-17	24531.6	0.0223682	0.0548728		2020-12-15	25328.4	0.0205069	0.0519406
2020-12-18	24037.6	0.0222318	0.0534399		2020-12-16	24790.9	0.0213906	0.053029
2020-12-19	23916.7	0.0217952	0.0521269		2020-12-17	24531.6	0.0223682	0.0548728
2020-12-20	23792	0.0228793	0.0544345		2020-12-18	24037.6	0.0222318	0.0534399
2020-12-21	24050.9	0.0244652	0.0588409		2020-12-19	23916.7	0.0217952	0.0521269
2020-12-22	24435.9	0.0235567	0.0575628		2020-12-20	23792	0.0228793	0.0544345
2020-12-23	25245.1	0.022413	0.056582		2020-12-21	24050.9	0.0244652	0.0588409
2020-12-24	25765.9	0.0210329	0.054193		2020-12-22	24435.9	0.0235567	0.0575628
2020-12-25	26169.3	0.0192613	0.0504054		2020-12-23	25245.1	0.022413	0.056582
2020-12-26	26376.9	0.0198154	0.0522669		2020-12-24	25765.9	0.0210329	0.054193
2020-12-27	26789.3	0.0198413	0.0531534		2020-12-25	26169.3	0.0192613	0.0504054
2020-12-28	27280	0.019851	0.0541535		2020-12-26	26376.9	0.0198154	0.0522669
2020-12-29	27425	0.0199658	0.0547562		2020-12-27	26789.3	0.0198413	0.0531534
2020-12-30	27901.7	0.0197383	0.0550733		2020-12-28	27280	0.019851	0.0541535
2020-12-31	28089.9	0.0205121	0.0576181		2020-12-29	27425	0.0199658	0.0547562
2021-01-01	28066.1	0.0201558	0.0565696		2020-12-30	27901.7	0.0197383	0.0550733
2021-01-02	28049.3	0.0202441	0.0567833		2020-12-31	28089.9	0.0205121	0.0576181
2021-01-03	28161.6	0.0198723	0.0559635		2021-01-01	28066.1	0.0201558	0.0565696
2021-01-04	28141.6	0.0192913	0.0542886		2021-01-02	28049.3	0.0202441	0.0567833
2021-01-05	27893.9	0.0190979	0.0532714		2021-01-03	28161.6	0.0198723	0.0559635
2021-01-06	27033.6	0.0205389	0.0555241		2021-01-04	28141.6	0.0192913	0.0542886
2021-01-07	23209.4	0.0260959	0.060567		2021-01-05	27893.9	0.0190979	0.0532714
2021-01-08	21854.7	0.0340322	0.0743764		2021-01-06	27033.6	0.0205389	0.0555241
2021-01-09	21208.7	0.0319022	0.0676606		2021-01-07	23209.4	0.0260959	0.060567
2021-01-10	20952.4	0.0309168	0.0647782		2021-01-08	21854.7	0.0340322	0.0743764
2021-01-11	21156.4	0.0304814	0.0644878		2021-01-09	21208.7	0.0319022	0.0676606
2021-01-12	21177.6	0.0286304	0.0606323		2021-01-10	20952.4	0.0309168	0.0647782
2021-01-13	20974.3	0.0294484	0.061766		2021-01-11	21156.4	0.0304814	0.0644878
2021-01-14	20826.6	0.0285086	0.0593736		2021-01-12	21177.6	0.0286304	0.0606323
2021-01-15	21163.9	0.0231879	0.0490745		2021-01-13	20974.3	0.0294484	0.061766
2021-01-16	21298.6	0.0254316	0.0541658		2021-01-14	20826.6	0.0285086	0.0593736
2021-01-17	21308.1	0.0260957	0.0556052		2021-01-15	21163.9	0.0231879	0.0490745
2021-01-18	20632.6	0.0252804	0.0521599		2021-01-16	21298.6	0.0254316	0.0541658
2021-01-19	17314.6	0.0340944	0.0590331		2021-01-17	21308.1	0.0260957	0.0556052
2021-01-20	18431.6	0.0260969	0.0481006		2021-01-18	20632.6	0.0252804	0.0521599
2021-01-21	22986.6	0.0181897	0.0418118		2021-01-19	17314.6	0.0340944	0.0590331
2021-01-22	24587.1	0.0162792	0.0400258		2021-01-20	18431.6	0.0260969	0.0481006
2021-01-23	25785.4	0.0156324	0.0403087		2021-01-21	22986.6	0.0181897	0.0418118
2021-01-24	27168	0.0146368	0.0397653		2021-01-22	24587.1	0.0162792	0.0400258
2021-01-25	27838.6	0.0149908	0.0417321		2021-01-23	25785.4	0.0156324	0.0403087
2021-01-26	31601.7	0.0125295	0.0395952		2021-01-24	27168	0.0146368	0.0397653
2021-01-27	31040.3	0.0144555	0.0448703		2021-01-25	27838.6	0.0149908	0.0417321
2021-01-28	30130.3	0.0153735	0.0463209		2021-01-26	31601.7	0.0125295	0.0395952
2021-01-29	28857	0.0156676	0.0452121		2021-01-27	31040.3	0.0144555	0.0448703
2021-01-30	27643.1	0.0153695	0.0424862		2021-01-28	30130.3	0.0153735	0.0463209
2021-01-31	26203.9	0.0175983	0.0461144		2021-01-29	28857	0.0156676	0.0452121
2021-02-01	25553.7	0.0199279	0.0509232		2021-01-30	27643.1	0.0153695	0.0424862
2021-02-02	24756	0.0211365	0.0523256		2021-01-31	26203.9	0.0175983	0.0461144
2021-02-03	24743	0.0216845	0.053654		2021-02-01	25553.7	0.0199279	0.0509232
2021-02-04	24840.6	0.0236379	0.0587178		2021-02-02	24756	0.0211365	0.0523256
2021-02-05	24994.6	0.0232947	0.0582242		2021-02-03	24743	0.0216845	0.053654
2021-02-06	25169	0.0245035	0.0616728		2021-02-04	24840.6	0.0236379	0.0587178
2021-02-07	25832	0.0236701	0.0611445		2021-02-05	24994.6	0.0232947	0.0582242
2021-02-08	26870	0.0217816	0.0585272		2021-02-06	25169	0.0245035	0.0616728
2021-02-09	27525.6	0.020257	0.0557587		2021-02-07	25832	0.0236701	0.0611445
2021-02-10	29374.7	0.017338	0.0509298		2021-02-08	26870	0.0217816	0.0585272
2021-02-11	29504.4	0.015838	0.046729		2021-02-09	27525.6	0.020257	0.0557587
2021-02-12	29687.9	0.0166692	0.0494874		2021-02-10	29374.7	0.017338	0.0509298
2021-02-13	29967.4	0.0163014	0.0488511		2021-02-11	29504.4	0.015838	0.046729
2021-02-14	30160.4	0.0146294	0.0441229		2021-02-12	29687.9	0.0166692	0.0494874
2021-02-15	30303.4	0.0130519	0.0395519		2021-02-13	29967.4	0.0163014	0.0488511
2021-02-16	31782.3	0.0126461	0.0401922		2021-02-14	30160.4	0.0146294	0.0441229
2021-02-17	31854.7	0.0120759	0.0384675		2021-02-15	30303.4	0.0130519	0.0395519
2021-02-18	33876.6	0.0113948	0.0386016		2021-02-16	31782.3	0.0126461	0.0401922
2021-02-19	35139.4	0.0106408	0.0373911		2021-02-17	31854.7	0.0120759	0.0384675
2021-02-20	36111	0.00968024	0.0349563		2021-02-18	33876.6	0.0113948	0.0386016
2021-02-21	38314.4	0.00873021	0.0334493		2021-02-19	35139.4	0.0106408	0.0373911
2021-02-22	40130.3	0.00863666	0.0346592		2021-02-20	36111	0.00968024	0.0349563
2021-02-23	41056.4	0.00811288	0.0333086		2021-02-21	38314.4	0.00873021	0.0334493
2021-02-24	41309.9	0.0079708	0.0329273		2021-02-22	40130.3	0.00863666	0.0346592
2021-02-25	41277.9	0.00855686	0.0353209		2021-02-23	41056.4	0.00811288	0.0333086
2021-02-26	40948.9	0.00869956	0.0356237		2021-02-24	41309.9	0.0079708	0.0329273
2021-02-27	40256.3	0.00947055	0.0381249		2021-02-25	41277.9	0.00855686	0.0353209
2021-02-28	38460.7	0.0111394	0.0428427		2021-02-26	40948.9	0.00869956	0.0356237
2021-03-01	34791.7	0.0135823	0.047255		2021-02-27	40256.3	0.00947055	0.0381249
2021-03-02	32810.3	0.0147611	0.0484315		2021-02-28	38460.7	0.0111394	0.0428427
2021-03-03	32523.3	0.01584	0.0515168		2021-03-01	34791.7	0.0135823	0.047255
2021-03-04	32162.9	0.0156286	0.050266		2021-03-02	32810.3	0.0147611	0.0484315
2021-03-05	32655	0.0149121	0.0486954		2021-03-03	32523.3	0.01584	0.0515168
2021-03-06	32984.4	0.0143476	0.0473246		2021-03-04	32162.9	0.0156286	0.050266
2021-03-07	35141.1	0.0125909	0.0442458		2021-03-05	32655	0.0149121	0.0486954
2021-03-08	38497	0.0103565	0.0398694		2021-03-06	32984.4	0.0143476	0.0473246
2021-03-09	40388.1	0.00969906	0.0391727		2021-03-07	35141.1	0.0125909	0.0442458
2021-03-10	41056.9	0.00913761	0.0375162		2021-03-08	38497	0.0103565	0.0398694
2021-03-11	41450.4	0.00940682	0.0389917		2021-03-09	40388.1	0.00969906	0.0391727
2021-03-12	41906.3	0.00974332	0.0408306		2021-03-10	41056.9	0.00913761	0.0375162
2021-03-13	42238.6	0.0102109	0.0431292		2021-03-11	41450.4	0.00940682	0.0389917
2021-03-14	43054.6	0.0099806	0.042971		2021-03-12	41906.3	0.00974332	0.0408306
2021-03-15	43817.1	0.00907208	0.0397513		2021-03-13	42238.6	0.0102109	0.0431292
2021-03-16	44596.4	0.00942056	0.0420123		2021-03-14	43054.6	0.0099806	0.042971
2021-03-17	45414.6	0.0095454	0.04335		2021-03-15	43817.1	0.00907208	0.0397513
2021-03-18	46420.9	0.00876209	0.0406744		2021-03-16	44596.4	0.00942056	0.0420123
2021-03-19	46159.1	0.00899859	0.0415367		2021-03-17	45414.6	0.0095454	0.04335
2021-03-20	46314.7	0.00918979	0.0425622		2021-03-18	46420.9	0.00876209	0.0406744
2021-03-21	46140.9	0.00824374	0.0380373		2021-03-19	46159.1	0.00899859	0.0415367
2021-03-22	45745	0.00894085	0.0408999		2021-03-20	46314.7	0.00918979	0.0425622
2021-03-23	44941.6	0.00858451	0.0385801		2021-03-21	46140.9	0.00824374	0.0380373
2021-03-24	43726.7	0.00862546	0.0377163		2021-03-22	45745	0.00894085	0.0408999
2021-03-25	43331	0.00842452	0.0365043		2021-03-23	44941.6	0.00858451	0.0385801
2021-03-26	42520.3	0.00793371	0.0337343		2021-03-24	43726.7	0.00862546	0.0377163
2021-03-27	41475.9	0.00816413	0.0338614		2021-03-25	43331	0.00842452	0.0365043
2021-03-28	34678.9	0.0113239	0.0392701		2021-03-26	42520.3	0.00793371	0.0337343
2021-03-29	36374.9	0.0100264	0.036471		2021-03-27	41475.9	0.00816413	0.0338614
2021-03-30	36878.9	0.00950465	0.0350521		2021-03-28	34678.9	0.0113239	0.0392701
2021-03-31	37673.6	0.00910139	0.0342882		2021-03-29	36374.9	0.0100264	0.036471
2021-04-01	37737.7	0.00954878	0.0360349		2021-03-30	36878.9	0.00950465	0.0350521
2021-04-02	37628.4	0.0100908	0.0379699		2021-03-31	37673.6	0.00910139	0.0342882
2021-04-03	37965.6	0.00940249	0.0356971		2021-04-01	37737.7	0.00954878	0.0360349
2021-04-04	45388.7	0.00721216	0.0327351		2021-04-02	37628.4	0.0100908	0.0379699
2021-04-05	44272.7	0.00770555	0.0341146		2021-04-03	37965.6	0.00940249	0.0356971
2021-04-06	44170.9	0.0079595	0.0351578		2021-04-04	45388.7	0.00721216	0.0327351
2021-04-07	38231.1	0.00996264	0.0380883		2021-04-05	44272.7	0.00770555	0.0341146
2021-04-08	39284	0.00966916	0.0379843		2021-04-06	44170.9	0.0079595	0.0351578
2021-04-09	39744	0.00988939	0.0393044		2021-04-07	38231.1	0.00996264	0.0380883
2021-04-10	39963	0.00975195	0.0389717		2021-04-08	39284	0.00966916	0.0379843
2021-04-11	40185.6	0.00886736	0.035634		2021-04-09	39744	0.00988939	0.0393044
2021-04-12	40198.9	0.00852895	0.0342854		2021-04-10	39963	0.00975195	0.0389717
2021-04-13	40279.6	0.00884771	0.0356382		2021-04-11	40185.6	0.00886736	0.035634
2021-04-14	46759.7	0.00713446	0.0333605		2021-04-12	40198.9	0.00852895	0.0342854
2021-04-15	47325.9	0.00708644	0.0335372		2021-04-13	40279.6	0.00884771	0.0356382
2021-04-16	47613.9	0.00679895	0.0323724		2021-04-14	46759.7	0.00713446	0.0333605
2021-04-17	47717.4	0.00682695	0.0325765		2021-04-15	47325.9	0.00708644	0.0335372
2021-04-18	49032.1	0.00680489	0.0333658		2021-04-16	47613.9	0.00679895	0.0323724
2021-04-19	48924.1	0.0068649	0.0335859		2021-04-17	47717.4	0.00682695	0.0325765
2021-04-20	49638.1	0.00648787	0.0322046		2021-04-18	49032.1	0.00680489	0.0333658
2021-04-21	49704.9	0.00642809	0.0319507		2021-04-19	48924.1	0.0068649	0.0335859
2021-04-22	46480.9	0.00648038	0.0301214		2021-04-20	49638.1	0.00648787	0.0322046
2021-04-23	51039.6	0.00589318	0.0300786		2021-04-21	49704.9	0.00642809	0.0319507
2021-04-24	51659.6	0.00581095	0.0300191		2021-04-22	46480.9	0.00648038	0.0301214
2021-04-25	51786.4	0.00603625	0.0312596		2021-04-23	51039.6	0.00589318	0.0300786
2021-04-26	53005.1	0.00606557	0.0321507		2021-04-24	51659.6	0.00581095	0.0300191
2021-04-27	53939.7	0.00584406	0.0315227		2021-04-25	51786.4	0.00603625	0.0312596
2021-04-28	55059.6	0.0055351	0.030476		2021-04-26	53005.1	0.00606557	0.0321507
2021-04-29	58577.9	0.00553	0.0323936		2021-04-27	53939.7	0.00584406	0.0315227
2021-04-30	54287	0.00572979	0.0311053		2021-04-28	55059.6	0.0055351	0.030476
2021-05-01	54312.1	0.00576391	0.031305		2021-04-29	58577.9	0.00553	0.0323936
2021-05-02	54649	0.00496976	0.0271592		2021-04-30	54287	0.00572979	0.0311053
2021-05-03	54308	0.00548138	0.0297683		2021-05-01	54312.1	0.00576391	0.031305
2021-05-04	54029.4	0.0053591	0.0289549		2021-05-02	54649	0.00496976	0.0271592
2021-05-05	54194.1	0.00551615	0.0298943		2021-05-03	54308	0.00548138	0.0297683
2021-05-06	54475.6	0.00518193	0.0282289		2021-05-04	54029.4	0.0053591	0.0289549
2021-05-07	54180.9	0.00535544	0.0290162		2021-05-05	54194.1	0.00551615	0.0298943
2021-05-08	54398.7	0.00522363	0.0284159		2021-05-06	54475.6	0.00518193	0.0282289
2021-05-09	54173.9	0.00593962	0.0321772		2021-05-07	54180.9	0.00535544	0.0290162
2021-05-10	54169.3	0.00534585	0.0289581		2021-05-08	54398.7	0.00522363	0.0284159
2021-05-11	55319.4	0.00535868	0.0296439		2021-05-09	54173.9	0.00593962	0.0321772
2021-05-12	53906.1	0.00541518	0.0291911		2021-05-10	54169.3	0.00534585	0.0289581
2021-05-13	48663.4	0.00601531	0.0292726		2021-05-11	55319.4	0.00535868	0.0296439
2021-05-14	45362.6	0.00707824	0.0321087		2021-05-12	53906.1	0.00541518	0.0291911
2021-05-15	45571.7	0.00631099	0.0287603		2021-05-13	48663.4	0.00601531	0.0292726
2021-05-16	37665.6	0.00868066	0.0326962		2021-05-14	45362.6	0.00707824	0.0321087
2021-05-17	33760.9	0.00939105	0.031705		2021-05-15	45571.7	0.00631099	0.0287603
2021-05-18	35034.9	0.00800102	0.0280314		2021-05-16	37665.6	0.00868066	0.0326962
2021-05-19	35797.1	0.00844716	0.0302384		2021-05-17	33760.9	0.00939105	0.031705
2021-05-20	40011	0.0069352	0.0277484		2021-05-18	35034.9	0.00800102	0.0280314
2021-05-21	43278	0.00572227	0.0247648		2021-05-19	35797.1	0.00844716	0.0302384
2021-05-22	43890.9	0.00539051	0.0236594		2021-05-20	40011	0.0069352	0.0277484
2021-05-23	53042.1	0.00380458	0.0201803		2021-05-21	43278	0.00572227	0.0247648
2021-05-24	57206.3	0.00347803	0.0198965		2021-05-22	43890.9	0.00539051	0.0236594
2021-05-25	54677.4	0.00396299	0.0216686		2021-05-23	53042.1	0.00380458	0.0201803
2021-05-26	50867.1	0.00388612	0.0197676		2021-05-24	57206.3	0.00347803	0.0198965
2021-05-27	55292.6	0.00371622	0.0205479		2021-05-25	54677.4	0.00396299	0.0216686
2021-05-28	55374.6	0.00340598	0.0188605		2021-05-26	50867.1	0.00388612	0.0197676
2021-05-29	54689	0.00360416	0.0197108		2021-05-27	55292.6	0.00371622	0.0205479
2021-05-30	52538.6	0.00375953	0.019752		2021-05-28	55374.6	0.00340598	0.0188605
2021-05-31	51120.9	0.00370919	0.0189617		2021-05-29	54689	0.00360416	0.0197108
2021-06-01	50293.4	0.00359372	0.018074		2021-05-30	52538.6	0.00375953	0.019752
2021-06-02	52802.1	0.0033126	0.0174912		2021-05-31	51120.9	0.00370919	0.0189617
2021-06-03	47832.7	0.0037502	0.0179382		2021-06-01	50293.4	0.00359372	0.018074
2021-06-04	47351.7	0.00373736	0.017697		2021-06-02	52802.1	0.0033126	0.0174912
2021-06-05	47044.1	0.00358538	0.0168671		2021-06-03	47832.7	0.0037502	0.0179382
2021-06-06	46984.9	0.0035795	0.0168182		2021-06-04	47351.7	0.00373736	0.017697
2021-06-07	46671.9	0.00364122	0.0169942		2021-06-05	47044.1	0.00358538	0.0168671
2021-06-08	45516.7	0.00351127	0.0159821		2021-06-06	46984.9	0.0035795	0.0168182
2021-06-09	44987.4	0.00329369	0.0148175		2021-06-07	46671.9	0.00364122	0.0169942
2021-06-10	44319.7	0.00306353	0.0135775		2021-06-08	45516.7	0.00351127	0.0159821
2021-06-11	44276.7	0.00303819	0.0134521		2021-06-09	44987.4	0.00329369	0.0148175
2021-06-12	44535.4	0.00320742	0.0142844		2021-06-10	44319.7	0.00306353	0.0135775
2021-06-13	43327.1	0.00356149	0.0154309		2021-06-11	44276.7	0.00303819	0.0134521
2021-06-14	42497.4	0.00347131	0.0147522		2021-06-12	44535.4	0.00320742	0.0142844
2021-06-15	42185.1	0.00356748	0.0150495		2021-06-13	43327.1	0.00356149	0.0154309
2021-06-16	42016.4	0.00347949	0.0146196		2021-06-14	42497.4	0.00347131	0.0147522
2021-06-17	41922.3	0.00329735	0.0138233		2021-06-15	42185.1	0.00356748	0.0150495
2021-06-18	42026.6	0.00327514	0.0137643		2021-06-16	42016.4	0.00347949	0.0146196
2021-06-19	41700.4	0.00350434	0.0146133		2021-06-17	41922.3	0.00329735	0.0138233
2021-06-20	40881.6	0.00364051	0.014883		2021-06-18	42026.6	0.00327514	0.0137643
2021-06-21	40424.1	0.00372858	0.0150725		2021-06-19	41700.4	0.00350434	0.0146133
2021-06-22	39796	0.00374465	0.0149022		2021-06-20	40881.6	0.00364051	0.014883
2021-06-23	38981	0.00406534	0.0158471		2021-06-21	40424.1	0.00372858	0.0150725
2021-06-24	38262	0.00438608	0.016782		2021-06-22	39796	0.00374465	0.0149022
2021-06-25	38263.3	0.00456418	0.0174641		2021-06-23	38981	0.00406534	0.0158471
2021-06-26	38077.4	0.00478329	0.0182135		2021-06-24	38262	0.00438608	0.016782
2021-06-27	37315.7	0.00535162	0.0199699		2021-06-25	38263.3	0.00456418	0.0174641
2021-06-28	36850.4	0.00502998	0.0185357		2021-06-26	38077.4	0.00478329	0.0182135
2021-06-29	36487.1	0.00520556	0.0189936		2021-06-27	37315.7	0.00535162	0.0199699
2021-06-30	36282.3	0.00583433	0.0211683		2021-06-28	36850.4	0.00502998	0.0185357
2021-07-01	35706.7	0.00602108	0.0214993		2021-06-29	36487.1	0.00520556	0.0189936
2021-07-02	35635.6	0.00571541	0.0203672		2021-06-30	36282.3	0.00583433	0.0211683
2021-07-03	35070.7	0.00610442	0.0214086		2021-07-01	35706.7	0.00602108	0.0214993
2021-07-04	31039.1	0.00761041	0.023622		2021-07-02	35635.6	0.00571541	0.0203672
2021-07-05	32038.3	0.00677309	0.0216998		2021-07-03	35070.7	0.00610442	0.0214086
2021-07-06	31892.7	0.00676399	0.0215722		2021-07-04	31039.1	0.00761041	0.023622
2021-07-07	31412.4	0.00526388	0.0165351		2021-07-05	32038.3	0.00677309	0.0216998
2021-07-08	30870.6	0.00576263	0.0177896		2021-07-06	31892.7	0.00676399	0.0215722
2021-07-09	31413.3	0.00556787	0.0174905		2021-07-07	31412.4	0.00526388	0.0165351
2021-07-10	31986.7	0.00438109	0.0140137		2021-07-08	30870.6	0.00576263	0.0177896
2021-07-11	35299.9	0.00360997	0.0127431		2021-07-09	31413.3	0.00556787	0.0174905
2021-07-12	34290.9	0.00527654	0.0180937		2021-07-10	31986.7	0.00438109	0.0140137
2021-07-13	34733	0.00401895	0.013959		2021-07-11	35299.9	0.00360997	0.0127431
2021-07-14	35137.7	0.00395376	0.0138926		2021-07-12	34290.9	0.00527654	0.0180937
2021-07-15	36063.9	0.002856	0.0102998		2021-07-13	34733	0.00401895	0.013959
2021-07-16	36937.4	0.00301948	0.0111532		2021-07-14	35137.7	0.00395376	0.0138926
2021-07-17	37935.6	0.00264062	0.0100173		2021-07-15	36063.9	0.002856	0.0102998
2021-07-18	40923.1	0.00229698	0.00939997		2021-07-16	36937.4	0.00301948	0.0111532
2021-07-19	43958.4	0.00192328	0.00845443		2021-07-17	37935.6	0.00264062	0.0100173
2021-07-20	47333.3	0.00177715	0.00841184		2021-07-18	40923.1	0.00229698	0.00939997
2021-07-21	51416.4	0.00149578	0.00769079		2021-07-19	43958.4	0.00192328	0.00845443
2021-07-22	56409.3	0.0012985	0.00732473		2021-07-20	47333.3	0.00177715	0.00841184
2021-07-23	58583.3	0.00115055	0.0067403		2021-07-21	51416.4	0.00149578	0.00769079
2021-07-24	60060.6	0.00112814	0.00677567		2021-07-22	56409.3	0.0012985	0.00732473
2021-07-25	62750.9	0.000963226	0.00604433		2021-07-23	58583.3	0.00115055	0.0067403
2021-07-26	64560.1	0.000967606	0.00624688		2021-07-24	60060.6	0.00112814	0.00677567
2021-07-27	66884.9	0.000841809	0.00563043		2021-07-25	62750.9	0.000963226	0.00604433
2021-07-28	69608.4	0.000859205	0.00598079		2021-07-26	64560.1	0.000967606	0.00624688
2021-07-29	71516	0.000944146	0.00675216		2021-07-27	66884.9	0.000841809	0.00563043
2021-07-30	73005.3	0.000989613	0.0072247		2021-07-28	69608.4	0.000859205	0.00598079
2021-07-31	73256.3	0.0010617	0.00777765		2021-07-29	71516	0.000944146	0.00675216
2021-08-01	73859.9	0.00104136	0.00769145		2021-07-30	73005.3	0.000989613	0.0072247
2021-08-02	74289.9	0.0010783	0.00801068		2021-07-31	73256.3	0.0010617	0.00777765
2021-08-03	74767	0.00116558	0.00871472		2021-08-01	73859.9	0.00104136	0.00769145
2021-08-04	74843.1	0.00115382	0.00863558		2021-08-02	74289.9	0.0010783	0.00801068
2021-08-05	75355.3	0.00112203	0.00845512		2021-08-03	74767	0.00116558	0.00871472
2021-08-06	76262.4	0.00113103	0.00862552		2021-08-04	74843.1	0.00115382	0.00863558
2021-08-07	77183.3	0.00105282	0.00812604		2021-08-05	75355.3	0.00112203	0.00845512
2021-08-08	78346.6	0.00112717	0.008831		2021-08-06	76262.4	0.00113103	0.00862552
					2021-08-07	77183.3	0.00105282	0.00812604
					2021-08-08	78346.6	0.00112717	0.008831

## Sheet: CHART2-meanNormalized
Date	Mean() normalized SDR12	Mean() normalized IR12	Mean() normalized U
2020-08-20	1.48894	0.892709	0.0840932
2020-08-21	1.33145	0.835939	0.0905619
2020-08-22	1.48562	0.824606	0.0937963
2020-08-23	1.80754	0.742133	0.0905619
2020-08-24	1.52361	0.636178	0.0873275
2020-08-25	1.28815	0.52057	0.0743901
2020-08-26	1.09646	0.482189	0.0743901
2020-08-27	1.37609	0.615539	0.100265
2020-08-28	1.54911	0.629421	0.103499
2020-08-29	1.41949	0.580722	0.0970306
2020-08-30	1.29128	0.553992	0.0970306
2020-08-31	1.001	0.741221	0.12614
2020-09-01	1.06864	0.82064	0.145546
2020-09-02	1.00937	0.731724	0.12614
2020-09-03	0.881982	0.642677	0.113202
2020-09-04	0.757516	0.581525	0.106734
2020-09-05	0.73648	0.574611	0.106734
2020-09-06	0.946112	0.740993	0.129374
2020-09-07	1.38453	0.689331	0.12614
2020-09-08	1.16866	0.604604	0.109968
2020-09-09	1.30667	0.703043	0.132608
2020-09-10	1.37207	0.758843	0.135843
2020-09-11	1.67466	0.921368	0.152015
2020-09-12	1.7192	0.932854	0.155249
2020-09-13	1.49413	0.833545	0.142312
2020-09-14	1.71937	0.946037	0.155249
2020-09-15	2.22031	1.1771	0.190827
2020-09-16	2.17071	1.10875	0.171421
2020-09-17	2.45112	1.22551	0.190827
2020-09-18	2.2351	1.15306	0.177889
2020-09-19	2.03137	1.0689	0.161718
2020-09-20	2.90764	1.45119	0.213467
2020-09-21	2.64145	1.34806	0.20053
2020-09-22	2.18808	1.16913	0.190827
2020-09-23	2.14147	1.16177	0.20053
2020-09-24	1.61818	0.942513	0.174655
2020-09-25	1.5255	0.891585	0.171421
2020-09-26	1.99296	1.12837	0.219936
2020-09-27	1.39737	0.78367	0.164952
2020-09-28	1.44638	0.787944	0.171421
2020-09-29	1.7177	0.897938	0.194061
2020-09-30	1.69356	0.879952	0.194061
2020-10-01	2.19862	1.0595	0.226405
2020-10-02	2.41319	1.09559	0.229639
2020-10-03	1.7653	0.809426	0.194061
2020-10-04	1.9496	0.886705	0.216702
2020-10-05	2.0255	0.907544	0.226405
2020-10-06	1.7711	0.801341	0.20053
2020-10-07	1.86587	0.829271	0.203764
2020-10-08	1.74032	0.776762	0.197296
2020-10-09	1.8123	0.82325	0.213467
2020-10-10	2.16637	0.960919	0.229639
2020-10-11	1.92494	0.86759	0.213467
2020-10-12	1.78748	0.790137	0.194061
2020-10-13	1.71871	0.735743	0.184358
2020-10-14	1.55865	0.671352	0.181124
2020-10-15	1.47686	0.635892	0.168186
2020-10-16	1.67602	0.730367	0.194061
2020-10-17	1.76229	0.780206	0.210233
2020-10-18	1.85724	0.834029	0.22317
2020-10-19	1.94164	0.898977	0.245811
2020-10-20	1.97566	0.936833	0.258748
2020-10-21	2.10855	1.02363	0.27492
2020-10-22	2.24228	1.126	0.307264
2020-10-23	2.08254	1.04516	0.291092
2020-10-24	2.00366	1.00189	0.278154
2020-10-25	1.72356	0.940272	0.261983
2020-10-26	1.67605	0.998445	0.281389
2020-10-27	1.73373	1.12864	0.320201
2020-10-28	1.6424	1.15581	0.342841
2020-10-29	1.51184	1.11543	0.352545
2020-10-30	1.48913	1.14436	0.381654
2020-10-31	1.52367	1.17595	0.410763
2020-11-01	1.50153	1.16398	0.439872
2020-11-02	1.33935	1.05713	0.449575
2020-11-03	1.30563	1.04012	0.491622
2020-11-04	1.29653	1.05393	0.536903
2020-11-05	1.30822	1.07531	0.60159
2020-11-06	1.24122	1.04329	0.62423
2020-11-07	1.28887	1.1314	0.711558
2020-11-08	1.41601	1.25778	0.873275
2020-11-09	1.43965	1.28178	0.986478
2020-11-10	1.65468	1.37249	1.10615
2020-11-11	1.65499	1.42718	1.28404
2020-11-12	1.51683	1.33988	1.37137
2020-11-13	1.55765	1.3525	1.51691
2020-11-14	1.59525	1.38241	1.61718
2020-11-15	1.53311	1.3727	1.74332
2020-11-16	1.41242	1.29016	1.79507
2020-11-17	1.23379	1.22433	1.93414
2020-11-18	1.22425	1.21522	2.02147
2020-11-19	1.22178	1.22511	2.10556
2020-11-20	1.26248	1.26613	2.20906
2020-11-21	1.35309	1.33943	2.38695
2020-11-22	1.38715	1.37172	2.47751
2020-11-23	1.41778	1.41804	2.57778
2020-11-24	1.37701	1.39664	2.60042
2020-11-25	1.3681	1.38634	2.67158
2020-11-26	1.39414	1.42069	2.78154
2020-11-27	1.42808	1.45327	2.81065
2020-11-28	1.37059	1.40966	2.83653
2020-11-29	1.32448	1.37785	2.77831
2020-11-30	1.24811	1.3176	2.72333
2020-12-01	1.23828	1.32547	2.72656
2020-12-02	1.23222	1.33141	2.67158
2020-12-03	1.23776	1.35269	2.636
2020-12-04	1.23568	1.34973	2.60042
2020-12-05	1.19513	1.32214	2.429
2020-12-06	1.20671	1.35251	2.44194
2020-12-07	1.32624	1.48047	2.50016
2020-12-08	1.38092	1.54518	2.40312
2020-12-09	1.41205	1.57762	2.35461
2020-12-10	1.40761	1.56038	2.2317
2020-12-11	1.48881	1.65592	2.31256
2020-12-12	1.52776	1.66175	2.25758
2020-12-13	1.43223	1.54657	2.11203
2020-12-14	1.36867	1.4573	1.9956
2020-12-15	1.44255	1.52122	2.06028
2020-12-16	1.50472	1.5531	2.04411
2020-12-17	1.57349	1.6071	2.05058
2020-12-18	1.56389	1.56513	1.94708
2020-12-19	1.53318	1.52668	1.93414
2020-12-20	1.60945	1.59426	1.87593
2020-12-21	1.721	1.72332	1.93091
2020-12-22	1.65709	1.68588	1.82418
2020-12-23	1.57664	1.65716	1.74332
2020-12-24	1.47956	1.58719	1.63658
2020-12-25	1.35493	1.47626	1.4878
2020-12-26	1.39391	1.53078	1.43929
2020-12-27	1.39573	1.55674	1.43929
2020-12-28	1.39642	1.58603	1.38107
2020-12-29	1.40449	1.60368	1.32932
2020-12-30	1.38849	1.61297	1.25169
2020-12-31	1.44292	1.6875	1.25493
2021-01-01	1.41786	1.6568	1.21288
2021-01-02	1.42407	1.66305	1.19671
2021-01-03	1.39791	1.63904	1.10938
2021-01-04	1.35704	1.58999	1.03176
2021-01-05	1.34344	1.5602	0.963837
2021-01-06	1.44481	1.62617	0.9509
2021-01-07	1.83571	1.77387	0.912088
2021-01-08	2.39399	2.17832	1.06087
2021-01-09	2.24416	1.98162	0.954134
2021-01-10	2.17484	1.89721	0.954134
2021-01-11	2.14421	1.8887	0.9509
2021-01-12	2.01401	1.77578	0.905619
2021-01-13	2.07155	1.80899	0.918556
2021-01-14	2.00544	1.73892	0.882979
2021-01-15	1.63115	1.43728	0.737433
2021-01-16	1.78899	1.58639	0.805354
2021-01-17	1.8357	1.62855	0.805354
2021-01-18	1.77835	1.52765	0.734198
2021-01-19	2.39837	1.72894	0.75037
2021-01-20	1.83578	1.40876	0.630699
2021-01-21	1.27955	1.22457	0.620996
2021-01-22	1.14516	1.17227	0.60159
2021-01-23	1.09966	1.18055	0.608058
2021-01-24	1.02963	1.16464	0.591887
2021-01-25	1.05452	1.22224	0.60159
2021-01-26	0.881384	1.15965	0.582184
2021-01-27	1.01687	1.31415	0.643636
2021-01-28	1.08145	1.35663	0.620996
2021-01-29	1.10214	1.32416	0.575715
2021-01-30	1.08117	1.24433	0.523965
2021-01-31	1.23795	1.35059	0.523965
2021-02-01	1.40183	1.49142	0.553074
2021-02-02	1.48685	1.5325	0.553074
2021-02-03	1.5254	1.5714	0.562778
2021-02-04	1.6628	1.71971	0.633933
2021-02-05	1.63867	1.70525	0.646871
2021-02-06	1.72369	1.80626	0.708323
2021-02-07	1.66507	1.79078	0.756839
2021-02-08	1.53223	1.71413	0.789182
2021-02-09	1.42498	1.63305	0.789182
2021-02-10	1.21964	1.49162	0.779479
2021-02-11	1.11412	1.36859	0.743901
2021-02-12	1.1726	1.44937	0.811823
2021-02-13	1.14672	1.43074	0.818291
2021-02-14	1.0291	1.29226	0.798885
2021-02-15	0.918138	1.15838	0.753604
2021-02-16	0.889588	1.17714	0.811823
2021-02-17	0.849479	1.12662	0.808588
2021-02-18	0.801565	1.13055	0.857104
2021-02-19	0.748524	1.0951	0.860338
2021-02-20	0.680956	1.02379	0.815057
2021-02-21	0.614126	0.979654	0.808588
2021-02-22	0.607545	1.01509	0.87651
2021-02-23	0.5707	0.975532	0.870041
2021-02-24	0.560706	0.964365	0.882979
2021-02-25	0.601932	1.03447	0.954134
2021-02-26	0.61197	1.04334	0.954134
2021-02-27	0.666205	1.11659	1.02852
2021-02-28	0.783597	1.25477	1.09968
2021-03-01	0.955444	1.38399	1.09968
2021-03-02	1.03837	1.41845	1.13849
2021-03-03	1.11426	1.50881	1.21935
2021-03-04	1.09939	1.47218	1.22259
2021-03-05	1.04899	1.42618	1.21935
2021-03-06	1.00928	1.38603	1.21288
2021-03-07	0.885705	1.29586	1.2808
2021-03-08	0.728527	1.16768	1.30344
2021-03-09	0.68228	1.14728	1.32932
2021-03-10	0.642785	1.09876	1.31315
2021-03-11	0.661722	1.14198	1.39077
2021-03-12	0.685393	1.19584	1.50721
2021-03-13	0.718282	1.26316	1.63335
2021-03-14	0.702085	1.25852	1.65599
2021-03-15	0.638175	1.16422	1.63335
2021-03-16	0.662689	1.23045	1.78536
2021-03-17	0.671471	1.26962	1.9018
2021-03-18	0.616369	1.19126	1.87269
2021-03-19	0.633005	1.21652	1.89533
2021-03-20	0.646455	1.24655	1.94061
2021-03-21	0.579905	1.11403	1.84035
2021-03-22	0.628944	1.19787	1.96972
2021-03-23	0.603877	1.12992	1.9018
2021-03-24	0.606757	1.10462	1.88239
2021-03-25	0.592622	1.06913	1.84682
2021-03-26	0.558096	0.988002	1.75949
2021-03-27	0.574306	0.991725	1.76272
2021-03-28	0.796581	1.15013	1.83064
2021-03-29	0.705308	1.06815	1.7983
2021-03-30	0.668604	1.0266	1.78536
2021-03-31	0.640237	1.00422	1.7886
2021-04-01	0.671709	1.05538	1.88239
2021-04-02	0.709834	1.11205	1.96972
2021-04-03	0.661418	1.04549	1.91797
2021-04-04	0.507339	0.958736	1.97619
2021-04-05	0.542046	0.999138	2.015
2021-04-06	0.55991	1.02969	2.02147
2021-04-07	0.700821	1.11552	2.03117
2021-04-08	0.680176	1.11247	2.0991
2021-04-09	0.695669	1.15114	2.16378
2021-04-10	0.686	1.14139	2.14761
2021-04-11	0.623774	1.04364	2.05058
2021-04-12	0.599968	1.00414	2.03441
2021-04-13	0.622392	1.04376	2.21877
2021-04-14	0.501873	0.977054	2.24788
2021-04-15	0.498495	0.982228	2.27052
2021-04-16	0.478272	0.948115	2.24464
2021-04-17	0.480242	0.954091	2.27375
2021-04-18	0.478689	0.977209	2.3255
2021-04-19	0.482911	0.983656	2.32227
2021-04-20	0.456389	0.943199	2.19936
2021-04-21	0.452184	0.935764	2.14761
2021-04-22	0.455862	0.882187	1.98266
2021-04-23	0.414556	0.880933	1.95678
2021-04-24	0.408771	0.879192	1.92767
2021-04-25	0.42462	0.915522	1.97942
2021-04-26	0.426682	0.94162	1.99883
2021-04-27	0.4111	0.923227	2.02147
2021-04-28	0.389366	0.892573	1.98589
2021-04-29	0.389008	0.948734	2.06999
2021-04-30	0.403062	0.911003	1.99883
2021-05-01	0.405462	0.916854	2.01177
2021-05-02	0.349597	0.795432	1.72391
2021-05-03	0.385588	0.871846	1.88239
2021-05-04	0.376986	0.848024	1.73038
2021-05-05	0.388033	0.875536	1.75625
2021-05-06	0.364523	0.82676	1.6754
2021-05-07	0.376728	0.84982	1.68186
2021-05-08	0.367456	0.832236	1.62041
2021-05-09	0.417822	0.942397	1.78536
2021-05-10	0.376054	0.848117	1.58483
2021-05-11	0.376956	0.868203	1.5913
2021-05-12	0.380931	0.854942	1.51044
2021-05-13	0.423147	0.857327	1.40048
2021-05-14	0.497918	0.940392	1.39077
2021-05-15	0.443947	0.842323	1.32285
2021-05-16	0.610641	0.957598	1.30021
2021-05-17	0.660613	0.928568	1.19024
2021-05-18	0.562831	0.820977	1.14173
2021-05-19	0.594215	0.885614	1.28404
2021-05-20	0.487856	0.812689	1.27434
2021-05-21	0.402533	0.725306	1.25169
2021-05-22	0.379195	0.69293	1.1773
2021-05-23	0.267633	0.591035	1.12232
2021-05-24	0.244662	0.582724	1.13202
2021-05-25	0.278776	0.634624	1.14496
2021-05-26	0.273369	0.578948	1.01235
2021-05-27	0.261417	0.601803	1.01882
2021-05-28	0.239593	0.55238	0.925025
2021-05-29	0.253535	0.577285	0.934728
2021-05-30	0.264464	0.578493	0.912088
2021-05-31	0.260923	0.555346	0.863572
2021-06-01	0.2528	0.529347	0.808588
2021-06-02	0.233024	0.512278	0.773011
2021-06-03	0.263808	0.52537	0.766542
2021-06-04	0.262904	0.518306	0.734198
2021-06-05	0.252213	0.493999	0.69862
2021-06-06	0.2518	0.492567	0.67598
2021-06-07	0.256141	0.497723	0.640402
2021-06-08	0.247	0.46808	0.60159
2021-06-09	0.231694	0.43397	0.536903
2021-06-10	0.215504	0.397654	0.491622
2021-06-11	0.213721	0.393982	0.488387
2021-06-12	0.225626	0.418358	0.501325
2021-06-13	0.250533	0.451936	0.514262
2021-06-14	0.244189	0.432057	0.485153
2021-06-15	0.250954	0.440765	0.462513
2021-06-16	0.244764	0.428174	0.426935
2021-06-17	0.231952	0.404852	0.378419
2021-06-18	0.230389	0.403125	0.362248
2021-06-19	0.246513	0.427989	0.375185
2021-06-20	0.256091	0.435888	0.355779
2021-06-21	0.262287	0.441438	0.336373
2021-06-22	0.263417	0.436452	0.310498
2021-06-23	0.285976	0.464125	0.313732
2021-06-24	0.308538	0.491507	0.313732
2021-06-25	0.321067	0.511483	0.310498
2021-06-26	0.33648	0.533433	0.304029
2021-06-27	0.376459	0.584874	0.300795
2021-06-28	0.353833	0.542868	0.258748
2021-06-29	0.366185	0.556279	0.249045
2021-06-30	0.410415	0.619971	0.255514
2021-07-01	0.423552	0.629665	0.245811
2021-07-02	0.40205	0.596509	0.229639
2021-07-03	0.429415	0.62701	0.22317
2021-07-04	0.535354	0.691836	0.213467
2021-07-05	0.476453	0.635538	0.194061
2021-07-06	0.475813	0.631801	0.190827
2021-07-07	0.370288	0.484277	0.142312
2021-07-08	0.405372	0.521016	0.152015
2021-07-09	0.391671	0.512257	0.14878
2021-07-10	0.308187	0.410428	0.12614
2021-07-11	0.253943	0.373217	0.122905
2021-07-12	0.371178	0.529923	0.181124
2021-07-13	0.282713	0.408828	0.152015
2021-07-14	0.278127	0.406883	0.168186
2021-07-15	0.200905	0.301659	0.145546
2021-07-16	0.212405	0.326652	0.171421
2021-07-17	0.185754	0.293385	0.168186
2021-07-18	0.161581	0.275304	0.194061
2021-07-19	0.135293	0.247611	0.206999
2021-07-20	0.125014	0.246364	0.242577
2021-07-21	0.105221	0.225246	0.25228
2021-07-22	0.0913427	0.214525	0.271686
2021-07-23	0.0809353	0.197408	0.268451
2021-07-24	0.0793589	0.198444	0.297561
2021-07-25	0.0677581	0.177025	0.291092
2021-07-26	0.0680662	0.182957	0.323435
2021-07-27	0.059217	0.164902	0.304029
2021-07-28	0.0604407	0.175164	0.336373
2021-07-29	0.0664159	0.197755	0.384888
2021-07-30	0.0696143	0.211595	0.413997
2021-07-31	0.0746855	0.22779	0.439872
2021-08-01	0.0732542	0.225265	0.446341
2021-08-02	0.075853	0.234615	0.465747
2021-08-03	0.0819929	0.255234	0.501325
2021-08-04	0.0811657	0.252916	0.501325
2021-08-05	0.0789294	0.247631	0.488387
2021-08-06	0.0795623	0.252622	0.49809
2021-08-07	0.0740608	0.237993	0.47545
2021-08-08	0.0792908	0.25864	0.517497

## Sheet: CHART1-maxNormalized
Date	Positivity Rate	Daily Tests	Daily needs for new ICU admissions	Severity Detection Rate (SDR12)	ICU Rate (IR12)
2020-05-07	0.0554736	0.0229705	0.0159635	0.503208	0.193727
2020-05-08	0.0439666	0.0263173	0.018244	0.510811	0.216606
2020-05-09	0.0445069	0.0296177	0.00912201	0.224821	0.103806
2020-05-10	0.0436689	0.0301861	0.0102623	0.36742	0.204545
2020-05-11	0.0484164	0.0284362	0.00912201	0.29924	0.178571
2020-05-12	0.0433694	0.0344472	0.0114025	0.468041	0.292969
2020-05-13	0.0368105	0.0385955	0.00684151	0.296216	0.184426
2020-05-14	0.0333133	0.0404489	0.004561	0.221455	0.131579
2020-05-15	0.0438707	0.0397292	0.00684151	0.356764	0.206422
2020-05-16	0.0357692	0.0446328	0.0114025	0.655428	0.382653
2020-05-17	0.0377444	0.0457895	0.00798176	0.631569	0.345395
2020-05-18	0.0322755	0.0499178	0.0102623	0.661574	0.387931
2020-05-19	0.0304007	0.0462513	0.0114025	0.737504	0.431034
2020-05-20	0.0311466	0.0423223	0.0148233	0.921571	0.617089
2020-05-21	0.0282681	0.0430049	0.0193843	0.939957	0.708333
2020-05-22	0.0217206	0.0431563	0.0148233	0.705257	0.541667
2020-05-23	0.0205892	0.0412597	0.0171038	0.827074	0.598404
2020-05-24	0.0167763	0.0392875	0.0171038	0.629203	0.551471
2020-05-25	0.0190863	0.0360673	0.013683	0.472417	0.463918
2020-05-26	0.0201129	0.0385955	0.0114025	0.396058	0.407609
2020-05-27	0.0215854	0.041391	0.00912201	0.249394	0.252101
2020-05-28	0.0219216	0.0407562	0.00684151	0.181771	0.206422
2020-05-29	0.0158727	0.0415238	0.0114025	0.272775	0.317797
2020-05-30	0.0183541	0.0391021	0.00570125	0.134207	0.170455
2020-05-31	0.0174991	0.0410126	0.004561	0.132775	0.15625
2020-06-01	0.0182784	0.0432706	0.00342075	0.116081	0.125
2020-06-02	0.0208181	0.0379917	0.0022805	0.0825823	0.0903614
2020-06-03	0.017342	0.0363167	0.0022805	0.106723	0.117188
2020-06-04	0.0194018	0.0362356	0.0022805	0.123177	0.12931
2020-06-05	0.0227067	0.0432173	0	0	0
2020-06-06	0.0238448	0.0515966	0.00342075	0.260833	0.239362
2020-06-07	0.0250662	0.0619374	0.00684151	0.432306	0.424528
2020-06-08	0.0249	0.0717624	0.0102623	0.525364	0.553279
2020-06-09	0.0248542	0.0713052	0.0114025	0.592829	0.614754
2020-06-10	0.023169	0.0790205	0.013683	0.946509	1
2020-06-11	0.0268068	0.0748536	0.0148233	1	0.994898
2020-06-12	0.030733	0.0633846	0.0148233	0.953417	0.994898
2020-06-13	0.0299941	0.0551797	0.0114025	0.630764	0.694444
2020-06-14	0.030671	0.0467988	0.00912201	0.574726	0.555556
2020-06-15	0.0321917	0.0391284	0.00798176	0.660657	0.610465
2020-06-16	0.0311855	0.0432088	0.00684151	0.508425	0.46875
2020-06-17	0.053726	0.0370758	0.00570125	0.254502	0.279851
2020-06-18	0.0475148	0.0431555	0.00342075	0.102017	0.133929
2020-06-19	0.0399704	0.0476367	0.00342075	0.0673465	0.106132
2020-06-20	0.0437331	0.0485618	0.004561	0.0673374	0.122951
2020-06-21	0.0429687	0.0497665	0.004561	0.0683292	0.123967
2020-06-22	0.046907	0.0480861	0.00114025	0.0149212	0.03
2020-06-23	0.0467372	0.0485742	0.0022805	0.0287442	0.0547445
2020-06-24	0.0333521	0.0474282	0.00114025	0.0174831	0.0281955
2020-06-25	0.0338994	0.0419099	0.00342075	0.0709114	0.0995575
2020-06-26	0.0420235	0.0379901	0.00570125	0.16068	0.191327
2020-06-27	0.0481652	0.0343622	0.00570125	0.218994	0.218023
2020-06-28	0.0487303	0.0339638	0.004561	0.148304	0.163043
2020-06-29	0.0452943	0.0346001	0.00570125	0.146148	0.137868
2020-06-30	0.0487614	0.0333414	0.004561	0.0975773	0.107143
2020-07-01	0.0587383	0.0314185	0.004561	0.0951981	0.115385
2020-07-02	0.0582566	0.0354495	0.0022805	0.041862	0.0517241
2020-07-03	0.0533266	0.0403747	-0.00114025	-0.0202845	-0.0256849
2020-07-04	0.0462395	0.0471965	0.0022805	0.0398054	0.0487013
2020-07-05	0.0438376	0.0494483	0.00342075	0.0587269	0.0725806
2020-07-06	0.0522634	0.0493232	0.00342075	0.0863205	0.104167
2020-07-07	0.0477972	0.0560771	0.004561	0.145019	0.154639
2020-07-08	0.0466819	0.0605544	0.00342075	0.106777	0.103211
2020-07-09	0.0532388	0.059149	0.004561	0.151828	0.132743
2020-07-10	0.0617057	0.0586285	0.00570125	0.192012	0.165929
2020-07-11	0.0632005	0.0609498	0.00342075	0.11943	0.10514
2020-07-12	0.073489	0.0568014	0.004561	0.159297	0.135135
2020-07-13	0.059885	0.065058	0.00684151	0.223382	0.178571
2020-07-14	0.0756678	0.0574887	0.00684151	0.176919	0.159574
2020-07-15	0.0754361	0.0565002	0.00912201	0.198663	0.204082
2020-07-16	0.06606	0.0611938	0.00912201	0.167667	0.201342
2020-07-17	0.0589393	0.0606347	0.00684151	0.120835	0.152027
2020-07-18	0.0603711	0.0538592	0.00570125	0.0848905	0.106534
2020-07-19	0.0556123	0.0568879	0.00684151	0.0861724	0.122951
2020-07-20	0.0614903	0.0483533	0.004561	0.0504441	0.0777202
2020-07-21	0.0510879	0.0518916	0.00342075	0.0347687	0.0523256
2020-07-22	0.0536113	0.0508152	0.00570125	0.0508883	0.0759109
2020-07-23	0.0536628	0.0502205	0.004561	0.0367778	0.0570342
2020-07-24	0.0510073	0.0522608	0.00570125	0.0455218	0.0657895
2020-07-25	0.0539274	0.0526901	0.00798176	0.0596168	0.0986842
2020-07-26	0.0503468	0.0570192	0.00570125	0.0431603	0.0631313
2020-07-27	0.0555517	0.0580045	0.00570125	0.0448208	0.064433
2020-07-28	0.0594699	0.0581234	0.00570125	0.0436322	0.0679348
2020-07-29	0.028531	0.133986	0.0022805	0.0199238	0.0307377
2020-07-30	0.0312127	0.137491	0.0022805	0.024653	0.0337838
2020-07-31	0.0350505	0.144166	0.00798176	0.083961	0.121528
2020-08-01	0.0404781	0.15342	0.00684151	0.0900911	0.110837
2020-08-02	0.0457903	0.150975	0.0114025	0.15692	0.207182
2020-08-03	0.0429323	0.175354	0.0148233	0.202717	0.262097
2020-08-04	0.0388892	0.219571	0.0159635	0.223296	0.285326
2020-08-05	0.0628017	0.151593	0.0171038	0.232433	0.309066
2020-08-06	0.0703352	0.153681	0.018244	0.230697	0.309278
2020-08-07	0.0760528	0.156186	0.0125428	0.145067	0.210459
2020-08-08	0.0802485	0.155686	0.0159635	0.161695	0.238636
2020-08-09	0.0881332	0.16303	0.018244	0.171913	0.254237
2020-08-10	0.104669	0.14413	0.018244	0.0674329	0.229885
2020-08-11	0.151806	0.106613	0.0216648	0.069513	0.243174
2020-08-12	0.167914	0.108423	0.022805	0.0592655	0.217391
2020-08-13	0.18061	0.104937	0.0296465	0.0589086	0.229953
2020-08-14	0.179182	0.114193	0.031927	0.0579113	0.222458
2020-08-15	0.185997	0.116151	0.031927	0.0457859	0.20428
2020-08-16	0.206708	0.105505	0.0285063	0.0287838	0.160806
2020-08-17	0.208604	0.106231	0.0262258	0.0344024	0.132692
2020-08-18	0.208517	0.111404	0.027366	0.031188	0.121951
2020-08-19	0.117384	0.192278	0.0353478	0.0360704	0.143342
2020-08-20	0.117963	0.199406	0.0296465	0.0288555	0.114302
2020-08-21	0.121458	0.188241	0.031927	0.0258033	0.107034
2020-08-22	0.123466	0.189212	0.0330673	0.0287911	0.105583
2020-08-23	0.122117	0.199339	0.031927	0.03503	0.0950226
2020-08-24	0.1216	0.202595	0.0307868	0.0295274	0.0814562
2020-08-25	0.113863	0.20337	0.0262258	0.0249642	0.0666538
2020-08-26	0.187722	0.129284	0.0262258	0.0212494	0.0617394
2020-08-27	0.179568	0.134338	0.0353478	0.0266685	0.0788136
2020-08-28	0.179057	0.139712	0.036488	0.0300216	0.080591
2020-08-29	0.16532	0.143613	0.0342075	0.0275095	0.0743556
2020-08-30	0.153167	0.142864	0.0342075	0.0250249	0.0709332
2020-08-31	0.156656	0.140898	0.0444698	0.0193993	0.0949059
2020-09-01	0.156311	0.144862	0.0513113	0.0207101	0.105075
2020-09-02	0.152335	0.142875	0.0444698	0.0195614	0.0936899
2020-09-03	0.156188	0.137662	0.0399088	0.0170927	0.0822884
2020-09-04	0.154603	0.132632	0.0376283	0.0146806	0.0744585
2020-09-05	0.159069	0.129829	0.0376283	0.0142729	0.0735731
2020-09-06	0.152744	0.133959	0.04561	0.0183355	0.0948767
2020-09-07	0.146857	0.136635	0.0444698	0.0268319	0.0882619
2020-09-08	0.150536	0.129599	0.0387685	0.0226484	0.0774135
2020-09-09	0.148875	0.132521	0.0467503	0.0253231	0.0900176
2020-09-10	0.156025	0.138745	0.0478905	0.0265905	0.0971622
2020-09-11	0.162507	0.140871	0.0535918	0.0324547	0.117972
2020-09-12	0.162499	0.151244	0.054732	0.0333179	0.119443
2020-09-13	0.168024	0.151763	0.050171	0.0289562	0.106727
2020-09-14	0.175839	0.147017	0.054732	0.0333212	0.121131
2020-09-15	0.1917	0.145625	0.0672748	0.0430293	0.150715
2020-09-16	0.203974	0.141458	0.0604333	0.0420681	0.141964
2020-09-17	0.21116	0.135742	0.0672748	0.0475024	0.156915
2020-09-18	0.216791	0.134919	0.0627138	0.0433161	0.147638
2020-09-19	0.22649	0.125132	0.0570125	0.0393677	0.136861
2020-09-20	0.235809	0.117889	0.0752566	0.0563498	0.185811
2020-09-21	0.267068	0.119062	0.0706956	0.051191	0.172606
2020-09-22	0.274453	0.1181	0.0672748	0.0424047	0.149696
2020-09-23	0.284382	0.116346	0.0706956	0.0415014	0.148752
2020-09-24	0.282492	0.117487	0.0615735	0.0313601	0.120679
2020-09-25	0.282381	0.115407	0.0604333	0.0295641	0.114159
2020-09-26	0.290663	0.115898	0.0775371	0.0386234	0.144476
2020-09-27	0.291554	0.117955	0.0581528	0.0270809	0.100341
2020-09-28	0.275184	0.115178	0.0604333	0.0280307	0.100888
2020-09-29	0.278829	0.117035	0.0684151	0.0332888	0.114972
2020-09-30	0.283789	0.114783	0.0684151	0.0328211	0.112669
2020-10-01	0.298972	0.111158	0.0798176	0.042609	0.135659
2020-10-02	0.319921	0.111845	0.0809578	0.0467674	0.140279
2020-10-03	0.313748	0.111805	0.0684151	0.0342113	0.103639
2020-10-04	0.311425	0.113156	0.0763968	0.0377829	0.113534
2020-10-05	0.31087	0.11496	0.0798176	0.039254	0.116202
2020-10-06	0.304341	0.116608	0.0706956	0.0343238	0.102604
2020-10-07	0.301642	0.120225	0.0718358	0.0361603	0.10618
2020-10-08	0.297499	0.12313	0.0695553	0.0337272	0.0994565
2020-10-09	0.282571	0.126059	0.0752566	0.0351223	0.105409
2020-10-10	0.277554	0.130396	0.0809578	0.041984	0.123036
2020-10-11	0.28345	0.130318	0.0752566	0.0373051	0.111086
2020-10-12	0.283589	0.129841	0.0684151	0.0346412	0.101169
2020-10-13	0.260861	0.141659	0.0649943	0.0333083	0.0942045
2020-10-14	0.241638	0.154686	0.063854	0.0302065	0.0859599
2020-10-15	0.222592	0.16904	0.059293	0.0286213	0.0814196
2020-10-16	0.215289	0.182735	0.0684151	0.032481	0.0935162
2020-10-17	0.218803	0.191582	0.0741163	0.034153	0.0998975
2020-10-18	0.221667	0.199546	0.0786773	0.0359931	0.106789
2020-10-19	0.231164	0.200408	0.0866591	0.0376288	0.115105
2020-10-20	0.248995	0.201291	0.0912201	0.0382881	0.119952
2020-10-21	0.275208	0.20495	0.0969213	0.0408635	0.131065
2020-10-22	0.303039	0.206862	0.108324	0.0434552	0.144172
2020-10-23	0.320093	0.211079	0.102623	0.0403594	0.133822
2020-10-24	0.347642	0.213437	0.0980616	0.0388306	0.128282
2020-10-25	0.363584	0.218259	0.0923603	0.0334023	0.120392
2020-10-26	0.365939	0.227941	0.0992018	0.0324817	0.127841
2020-10-27	0.399231	0.230651	0.112885	0.0335996	0.144511
2020-10-28	0.441501	0.231193	0.120867	0.0318296	0.14799
2020-10-29	0.496283	0.215383	0.124287	0.0292992	0.14282
2020-10-30	0.532886	0.223924	0.13455	0.0288592	0.146523
2020-10-31	0.591805	0.229374	0.144812	0.0295286	0.150569
2020-11-01	0.659747	0.225467	0.155074	0.0290996	0.149036
2020-11-02	0.689495	0.225022	0.158495	0.0259565	0.135354
2020-11-03	0.72446	0.232498	0.173318	0.025303	0.133178
2020-11-04	0.777998	0.237189	0.189282	0.0251266	0.134945
2020-11-05	0.813113	0.257676	0.212087	0.0253531	0.137683
2020-11-06	0.855947	0.257752	0.220068	0.0240547	0.133583
2020-11-07	0.875452	0.260374	0.250855	0.0249781	0.144864
2020-11-08	0.88858	0.260417	0.307868	0.0274421	0.161047
2020-11-09	0.9195	0.257044	0.347777	0.0279002	0.16412
2020-11-10	0.932891	0.256777	0.389966	0.0320674	0.175733
2020-11-11	0.928318	0.259715	0.45268	0.0320735	0.182736
2020-11-12	0.937627	0.263369	0.483466	0.029396	0.171558
2020-11-13	0.971321	0.263129	0.534778	0.0301871	0.173173
2020-11-14	0.981322	0.264612	0.570125	0.0309157	0.177004
2020-11-15	0.970709	0.264246	0.614595	0.0297115	0.175761
2020-11-16	0.999281	0.267068	0.632839	0.0273726	0.165192
2020-11-17	0.990012	0.27013	0.68187	0.0239107	0.156763
2020-11-18	1	0.274126	0.712657	0.0237258	0.155596
2020-11-19	0.981547	0.277951	0.742303	0.0236779	0.156862
2020-11-20	0.948532	0.280569	0.778791	0.0244666	0.162115
2020-11-21	0.910764	0.283777	0.841505	0.0262228	0.1715
2020-11-22	0.900902	0.283632	0.873432	0.0268828	0.175634
2020-11-23	0.84822	0.287261	0.90878	0.0274763	0.181566
2020-11-24	0.822763	0.29104	0.916762	0.0266862	0.178826
2020-11-25	0.772694	0.289864	0.941847	0.0265136	0.177507
2020-11-26	0.709913	0.290554	0.980616	0.0270183	0.181905
2020-11-27	0.682314	0.290114	0.990878	0.027676	0.186076
2020-11-28	0.658983	0.28785	1	0.0265619	0.180492
2020-11-29	0.64132	0.288812	0.979475	0.0256682	0.17642
2020-11-30	0.637951	0.282439	0.960091	0.0241881	0.168706
2020-12-01	0.645939	0.280398	0.961231	0.0239977	0.169713
2020-12-02	0.656887	0.276483	0.941847	0.0238802	0.170473
2020-12-03	0.655982	0.273828	0.929304	0.0239876	0.173198
2020-12-04	0.651298	0.268016	0.916762	0.0239474	0.172819
2020-12-05	0.638079	0.265213	0.856328	0.0231615	0.169286
2020-12-06	0.634904	0.259872	0.860889	0.023386	0.173176
2020-12-07	0.649838	0.258565	0.881414	0.0257025	0.18956
2020-12-08	0.606723	0.257217	0.847206	0.0267621	0.197845
2020-12-09	0.571521	0.260016	0.830103	0.0273653	0.201998
2020-12-10	0.543222	0.264178	0.786773	0.0272793	0.199792
2020-12-11	0.511211	0.272927	0.815279	0.028853	0.212024
2020-12-12	0.490942	0.278557	0.795895	0.0296079	0.21277
2020-12-13	0.47245	0.282918	0.744584	0.0277564	0.198023
2020-12-14	0.437299	0.285162	0.703535	0.0265246	0.186593
2020-12-15	0.423385	0.289621	0.72634	0.0279565	0.194777
2020-12-16	0.391584	0.294926	0.720639	0.0291613	0.198859
2020-12-17	0.370791	0.296494	0.722919	0.0304941	0.205773
2020-12-18	0.341198	0.301648	0.686431	0.0303081	0.200399
2020-12-19	0.324782	0.303682	0.68187	0.0297129	0.195476
2020-12-20	0.319987	0.303425	0.661345	0.0311909	0.20413
2020-12-21	0.314722	0.303243	0.68073	0.0333529	0.220653
2020-12-22	0.29485	0.304457	0.643101	0.0321143	0.21586
2020-12-23	0.282879	0.304241	0.614595	0.0305552	0.212182
2020-12-24	0.271695	0.301563	0.576967	0.0286736	0.203224
2020-12-25	0.265357	0.292262	0.524515	0.0262585	0.18902
2020-12-26	0.271779	0.250919	0.507412	0.0270139	0.196001
2020-12-27	0.273376	0.236273	0.507412	0.0270492	0.199325
2020-12-28	0.278509	0.229289	0.486887	0.0270624	0.203075
2020-12-29	0.29446	0.226518	0.468643	0.0272189	0.205336
2020-12-30	0.291941	0.228724	0.441277	0.0269088	0.206525
2020-12-31	0.295424	0.228952	0.442417	0.0279636	0.216068
2021-01-01	0.296995	0.226755	0.427594	0.027478	0.212136
2021-01-02	0.299102	0.225158	0.421893	0.0275983	0.212937
2021-01-03	0.297408	0.228804	0.391106	0.0270914	0.209863
2021-01-04	0.29241	0.230261	0.36374	0.0262993	0.203582
2021-01-05	0.284712	0.230364	0.339795	0.0260357	0.199768
2021-01-06	0.285761	0.22306	0.335234	0.0280003	0.208215
2021-01-07	0.307502	0.187189	0.321551	0.0355759	0.227126
2021-01-08	0.297981	0.199265	0.374002	0.0463953	0.278912
2021-01-09	0.270642	0.24851	0.336374	0.0434916	0.253727
2021-01-10	0.256054	0.265814	0.336374	0.0421482	0.242918
2021-01-11	0.245048	0.278768	0.335234	0.0415546	0.241829
2021-01-12	0.229486	0.293715	0.31927	0.0390312	0.227371
2021-01-13	0.216902	0.300965	0.323831	0.0401464	0.231622
2021-01-14	0.194889	0.341649	0.311288	0.0388651	0.222651
2021-01-15	0.193569	0.335579	0.259977	0.0316115	0.184029
2021-01-16	0.186376	0.325741	0.283922	0.0346704	0.203122
2021-01-17	0.184834	0.311975	0.283922	0.0355757	0.208519
2021-01-18	0.186873	0.298852	0.258837	0.0344642	0.1956
2021-01-19	0.181627	0.283292	0.264538	0.0464802	0.221374
2021-01-20	0.17803	0.276263	0.222349	0.0355773	0.180377
2021-01-21	0.178842	0.267639	0.218928	0.0247976	0.156794
2021-01-22	0.177567	0.267499	0.212087	0.022193	0.150097
2021-01-23	0.182051	0.268553	0.214367	0.0213113	0.151158
2021-01-24	0.186187	0.270218	0.208666	0.019954	0.14912
2021-01-25	0.19114	0.272104	0.212087	0.0204365	0.156495
2021-01-26	0.20071	0.279272	0.205245	0.0170811	0.148482
2021-01-27	0.2102	0.290494	0.22691	0.0197069	0.168264
2021-01-28	0.215382	0.297581	0.218928	0.0209584	0.173703
2021-01-29	0.218242	0.317572	0.202965	0.0213593	0.169545
2021-01-30	0.226007	0.318975	0.184721	0.0209529	0.159323
2021-01-31	0.231456	0.320958	0.184721	0.0239914	0.172929
2021-02-01	0.234134	0.32398	0.194983	0.0271672	0.190962
2021-02-02	0.251457	0.326067	0.194983	0.0288149	0.196221
2021-02-03	0.263369	0.327613	0.198404	0.029562	0.201203
2021-02-04	0.266204	0.343601	0.223489	0.0322249	0.220192
2021-02-05	0.276402	0.344384	0.22805	0.0317572	0.218341
2021-02-06	0.274542	0.366242	0.249715	0.033405	0.231273
2021-02-07	0.274275	0.379895	0.266819	0.0322688	0.229292
2021-02-08	0.27046	0.390399	0.278221	0.0296944	0.219477
2021-02-09	0.264276	0.41422	0.278221	0.027616	0.209095
2021-02-10	0.263965	0.433852	0.2748	0.0236365	0.190987
2021-02-11	0.266491	0.443864	0.262258	0.0215915	0.175234
2021-02-12	0.271907	0.446604	0.286203	0.0227248	0.185578
2021-02-13	0.27412	0.446258	0.288483	0.0222233	0.183192
2021-02-14	0.273974	0.442701	0.281642	0.0199439	0.165461
2021-02-15	0.280706	0.435214	0.265678	0.0177934	0.148319
2021-02-16	0.279545	0.415802	0.286203	0.0172401	0.150721
2021-02-17	0.280171	0.376136	0.285063	0.0164628	0.144253
2021-02-18	0.300105	0.354715	0.302166	0.0155342	0.144756
2021-02-19	0.304836	0.351612	0.303307	0.0145063	0.140216
2021-02-20	0.31676	0.347715	0.287343	0.0131968	0.131086
2021-02-21	0.321197	0.353036	0.285063	0.0119017	0.125435
2021-02-22	0.325464	0.356597	0.309008	0.0117742	0.129972
2021-02-23	0.345044	0.379914	0.306727	0.0110601	0.124907
2021-02-24	0.355718	0.416194	0.311288	0.0108664	0.123477
2021-02-25	0.351943	0.436639	0.336374	0.0116654	0.132453
2021-02-26	0.3571	0.443869	0.336374	0.0118599	0.133589
2021-02-27	0.360442	0.448124	0.3626	0.012911	0.142968
2021-02-28	0.368968	0.453052	0.387685	0.015186	0.16066
2021-03-01	0.375559	0.456644	0.387685	0.0185164	0.177206
2021-03-02	0.374923	0.465466	0.401368	0.0201234	0.181618
2021-03-03	0.392793	0.473711	0.429875	0.0215943	0.193188
2021-03-04	0.399144	0.482135	0.431015	0.0213061	0.188497
2021-03-05	0.404632	0.49098	0.429875	0.0203293	0.182608
2021-03-06	0.415444	0.50186	0.427594	0.0195597	0.177467
2021-03-07	0.414072	0.49903	0.451539	0.0171649	0.165922
2021-03-08	0.412359	0.500712	0.459521	0.0141188	0.14951
2021-03-09	0.439223	0.498832	0.468643	0.0132225	0.146898
2021-03-10	0.44098	0.494553	0.462942	0.0124571	0.140686
2021-03-11	0.459444	0.485867	0.490308	0.0128241	0.146219
2021-03-12	0.478096	0.472733	0.531357	0.0132828	0.153115
2021-03-13	0.489059	0.468455	0.575827	0.0139202	0.161735
2021-03-14	0.513805	0.45969	0.583808	0.0136063	0.161141
2021-03-15	0.525731	0.448399	0.575827	0.0123678	0.149067
2021-03-16	0.563063	0.374916	0.629418	0.0128428	0.157546
2021-03-17	0.567798	0.393251	0.670468	0.013013	0.162563
2021-03-18	0.578516	0.3987	0.660205	0.0119452	0.152529
2021-03-19	0.579978	0.407292	0.668187	0.0122676	0.155763
2021-03-20	0.579818	0.407985	0.684151	0.0125282	0.159608
2021-03-21	0.577469	0.406804	0.648803	0.0112385	0.14264
2021-03-22	0.592788	0.410449	0.694413	0.0121889	0.153375
2021-03-23	0.557119	0.490701	0.670468	0.0117031	0.144676
2021-03-24	0.55883	0.478636	0.663626	0.0117589	0.141436
2021-03-25	0.545243	0.477535	0.651083	0.011485	0.136891
2021-03-26	0.584276	0.41332	0.620296	0.0108158	0.126504
2021-03-27	0.58924	0.424702	0.621437	0.01113	0.12698
2021-03-28	0.580205	0.429675	0.645382	0.0154377	0.147263
2021-03-29	0.577601	0.432043	0.633979	0.0136688	0.136766
2021-03-30	0.599822	0.434449	0.629418	0.0129575	0.131445
2021-03-31	0.618295	0.434593	0.630559	0.0124077	0.128581
2021-04-01	0.647427	0.435466	0.663626	0.0130176	0.135131
2021-04-02	0.603598	0.505523	0.694413	0.0137565	0.142387
2021-04-03	0.599211	0.511644	0.676169	0.0128182	0.133864
2021-04-04	0.609984	0.514757	0.696693	0.00983217	0.122756
2021-04-05	0.612692	0.515877	0.710376	0.0105048	0.12793
2021-04-06	0.595407	0.53009	0.712657	0.010851	0.131842
2021-04-07	0.591986	0.528923	0.716078	0.0135818	0.142831
2021-04-08	0.576293	0.536642	0.740023	0.0131817	0.142441
2021-04-09	0.566443	0.537363	0.762828	0.013482	0.147391
2021-04-10	0.59317	0.502508	0.757127	0.0132946	0.146144
2021-04-11	0.533899	0.551793	0.722919	0.0120887	0.133627
2021-04-12	0.520673	0.558496	0.717218	0.0116273	0.12857
2021-04-13	0.512177	0.559867	0.782212	0.0120619	0.133643
2021-04-14	0.491302	0.573043	0.792474	0.00972625	0.125102
2021-04-15	0.497985	0.583146	0.800456	0.00966078	0.125764
2021-04-16	0.49573	0.595253	0.791334	0.00926885	0.121397
2021-04-17	0.456936	0.63329	0.801596	0.00930703	0.122162
2021-04-18	0.495822	0.586901	0.81984	0.00927694	0.125122
2021-04-19	0.495618	0.587173	0.8187	0.00935876	0.125947
2021-04-20	0.486514	0.590815	0.775371	0.00884477	0.120767
2021-04-21	0.487723	0.587128	0.757127	0.00876327	0.119815
2021-04-22	0.463307	0.584116	0.698974	0.00883455	0.112955
2021-04-23	0.454074	0.585897	0.689852	0.00803404	0.112795
2021-04-24	0.456354	0.58894	0.67959	0.00792194	0.112572
2021-04-25	0.448109	0.585753	0.697834	0.00822908	0.117223
2021-04-26	0.439092	0.588109	0.704675	0.00826906	0.120565
2021-04-27	0.429011	0.585678	0.712657	0.00796707	0.11821
2021-04-28	0.423195	0.585628	0.700114	0.00754587	0.114285
2021-04-29	0.406462	0.598063	0.729761	0.00753893	0.121476
2021-04-30	0.402064	0.582784	0.704675	0.00781129	0.116645
2021-05-01	0.411805	0.526104	0.709236	0.00785781	0.117394
2021-05-02	0.399959	0.490418	0.607754	0.00677516	0.101847
2021-05-03	0.422768	0.492679	0.663626	0.00747264	0.111631
2021-05-04	0.442234	0.407205	0.610034	0.00730594	0.108581
2021-05-05	0.465773	0.364991	0.619156	0.00752004	0.112104
2021-05-06	0.486964	0.378765	0.59065	0.00706441	0.105858
2021-05-07	0.496879	0.387006	0.59293	0.00730095	0.108811
2021-05-08	0.48078	0.432562	0.571266	0.00712125	0.106559
2021-05-09	0.489188	0.467882	0.629418	0.00809735	0.120665
2021-05-10	0.474888	0.474507	0.558723	0.00728788	0.108593
2021-05-11	0.439186	0.573443	0.561003	0.00730536	0.111165
2021-05-12	0.416595	0.618462	0.532497	0.00738239	0.109467
2021-05-13	0.404792	0.591122	0.493729	0.00820054	0.109772
2021-05-14	0.421717	0.549929	0.490308	0.0096496	0.120408
2021-05-15	0.375615	0.597772	0.466363	0.00860363	0.107851
2021-05-16	0.370998	0.598659	0.458381	0.0118341	0.122611
2021-05-17	0.363213	0.591247	0.419612	0.0128026	0.118894
2021-05-18	0.368151	0.567999	0.402509	0.0109076	0.105118
2021-05-19	0.373167	0.552672	0.45268	0.0115158	0.113394
2021-05-20	0.372599	0.543726	0.449259	0.0094546	0.104057
2021-05-21	0.350586	0.570848	0.441277	0.00780104	0.0928681
2021-05-22	0.374206	0.517123	0.415051	0.00734876	0.0887228
2021-05-23	0.366992	0.511923	0.395667	0.00518669	0.0756761
2021-05-24	0.368787	0.508598	0.399088	0.00474152	0.074612
2021-05-25	0.358324	0.507957	0.403649	0.00540265	0.0812573
2021-05-26	0.338202	0.504573	0.356899	0.00529786	0.0741285
2021-05-27	0.346398	0.492085	0.359179	0.00506624	0.0770548
2021-05-28	0.337373	0.486363	0.326112	0.00464329	0.0707267
2021-05-29	0.342212	0.479144	0.329532	0.00491347	0.0739156
2021-05-30	0.343462	0.478679	0.321551	0.00512528	0.0740702
2021-05-31	0.33009	0.481476	0.304447	0.00505666	0.0711065
2021-06-01	0.322191	0.468413	0.285063	0.00489923	0.0677776
2021-06-02	0.324146	0.459443	0.27252	0.00451599	0.0655921
2021-06-03	0.305157	0.456067	0.270239	0.00511256	0.0672684
2021-06-04	0.291131	0.454243	0.258837	0.00509506	0.0663639
2021-06-05	0.273526	0.453225	0.246294	0.00488786	0.0632516
2021-06-06	0.262306	0.454353	0.238312	0.00487985	0.0630683
2021-06-07	0.257892	0.450827	0.22577	0.00496399	0.0637284
2021-06-08	0.244931	0.441974	0.212087	0.00478683	0.059933
2021-06-09	0.231247	0.437029	0.189282	0.00449021	0.0555655
2021-06-10	0.219305	0.430238	0.173318	0.00417644	0.0509156
2021-06-11	0.212734	0.421427	0.172178	0.0041419	0.0504454
2021-06-12	0.204658	0.413653	0.176739	0.00437261	0.0535665
2021-06-13	0.194631	0.413667	0.1813	0.00485529	0.0578659
2021-06-14	0.183626	0.411658	0.171038	0.00473235	0.0553206
2021-06-15	0.169076	0.403423	0.163056	0.00486346	0.0564355
2021-06-16	0.158674	0.398393	0.150513	0.0047435	0.0548233
2021-06-17	0.150526	0.394465	0.133409	0.0044952	0.0518372
2021-06-18	0.139352	0.392251	0.127708	0.00446492	0.0516161
2021-06-19	0.134124	0.386028	0.132269	0.00477739	0.0547997
2021-06-20	0.132529	0.385259	0.125428	0.00496302	0.0558111
2021-06-21	0.124504	0.379152	0.118586	0.00508309	0.0565217
2021-06-22	0.121951	0.335567	0.109464	0.00510499	0.0558833
2021-06-23	0.116921	0.346368	0.110604	0.00554218	0.0594266
2021-06-24	0.116181	0.344795	0.110604	0.00597944	0.0629325
2021-06-25	0.114765	0.339602	0.109464	0.00622225	0.0654903
2021-06-26	0.115946	0.333744	0.107184	0.00652094	0.0683007
2021-06-27	0.113425	0.339611	0.106043	0.00729573	0.0748873
2021-06-28	0.117872	0.345811	0.0912201	0.00685725	0.0695088
2021-06-29	0.114446	0.38163	0.0877993	0.00709661	0.0712259
2021-06-30	0.122278	0.370721	0.0900798	0.0079538	0.079381
2021-07-01	0.131331	0.375501	0.0866591	0.0082084	0.0806223
2021-07-02	0.144316	0.379877	0.0809578	0.00779168	0.0763769
2021-07-03	0.164126	0.389889	0.0786773	0.00832201	0.0802823
2021-07-04	0.174292	0.399333	0.0752566	0.0103751	0.0885827
2021-07-05	0.185384	0.410124	0.0684151	0.0092336	0.0813743
2021-07-06	0.211312	0.442423	0.0672748	0.0092212	0.0808958
2021-07-07	0.233304	0.475238	0.050171	0.00717613	0.0620068
2021-07-08	0.255194	0.511724	0.0535918	0.00785605	0.0667108
2021-07-09	0.267233	0.555867	0.0524515	0.00759054	0.0655894
2021-07-10	0.275426	0.609845	0.0444698	0.00597263	0.0525512
2021-07-11	0.284769	0.633348	0.0433295	0.00492138	0.0477867
2021-07-12	0.306277	0.64932	0.063854	0.00719338	0.0678514
2021-07-13	0.321472	0.678404	0.0535918	0.00547894	0.0523463
2021-07-14	0.335923	0.697965	0.059293	0.00539007	0.0520972
2021-07-15	0.338163	0.723097	0.0513113	0.00389352	0.0386244
2021-07-16	0.338439	0.752542	0.0604333	0.00411639	0.0418245
2021-07-17	0.333864	0.773165	0.059293	0.00359989	0.037565
2021-07-18	0.328779	0.789266	0.0684151	0.00313142	0.0352499
2021-07-19	0.32338	0.791979	0.0729761	0.00262196	0.0317041
2021-07-20	0.329102	0.798505	0.0855188	0.00242275	0.0315444
2021-07-21	0.327817	0.803153	0.0889396	0.00203917	0.0288405
2021-07-22	0.322282	0.808312	0.0957811	0.00177021	0.0274677
2021-07-23	0.324905	0.809135	0.0946408	0.00156852	0.0252761
2021-07-24	0.321078	0.814672	0.104903	0.00153797	0.0254087
2021-07-25	0.31717	0.824479	0.102623	0.00131314	0.0226662
2021-07-26	0.317529	0.834435	0.114025	0.00131911	0.0234258
2021-07-27	0.313298	0.847011	0.107184	0.00114762	0.0211141
2021-07-28	0.305725	0.863297	0.118586	0.00117133	0.022428
2021-07-29	0.298004	0.890186	0.13569	0.00128713	0.0253206
2021-07-30	0.282834	0.937466	0.145952	0.00134912	0.0270926
2021-07-31	0.279592	0.963423	0.155074	0.0014474	0.0291662
2021-08-01	0.277512	0.973389	0.157355	0.00141966	0.0288429
2021-08-02	0.277123	0.9793	0.164196	0.00147002	0.0300401
2021-08-03	0.272065	0.988624	0.176739	0.00158901	0.0326802
2021-08-04	0.271072	0.991274	0.176739	0.00157298	0.0323834
2021-08-05	0.27156	0.996666	0.172178	0.00152964	0.0317067
2021-08-06	0.271826	1	0.175599	0.00154191	0.0323457
2021-08-07	0.277605	0.979606	0.167617	0.00143529	0.0304726
2021-08-08	0.284097	0.969954	0.18244	0.00153665	0.0331162

## Sheet: DATA
Date	New cases	7-day average new cases	New deaths	7-day average new deaths	Total patients in ICU	Δ-ICU	Total discharged from ICU	Δ-total discharged from ICU	Daily needs for new ICU admissions	[U:] 7-day average of daily needs for new ICU admissions	Total PCR samples	Δ-PCR sample	Total Quick Ag	Δ-Quick Ag	Δ-(PCR+Quick)	7-day average samples PCR+Rapid	[SDR12:] Severity Detection Rate	[IR12:] ICU Rate	Positive Rate	Predicted U+12 (SDR-based)	Predicted U+12 (IR-based)	Column C (cases) transposed +12	Column Q (total tests) transposed +12	[cases12*tests12]	7-day Samples Standard Deviation	7-day SDR12 Standard Deviation	7-day average SDR12	Max() normalized SDR12	Max() normalized Positive Rate	Max() normalized Total Samples	Max() normalized daily needs for new ICU admissions	Max() normalized IR12	Mean() normalized SDR12	Mean() normalized IR12	Mean() normalized U
2021-08-08	1852	2687.71	17	14	204	6	2842	4	27	22.8571	5905486	7942	7595267	54185	62127	89718.6	0.00112717	0.008831	0.0299572	19.4165	19.2535	2588.29	78346.6	2.02783e+08	1474.49	4.00801e-05	0.00111868	0.00153665	0.284097	0.969954	0.18244	0.0331162	0.0792908	0.25864	0.517497		Tracked data
2021-08-07	2768	2652.43	10	13	198	7	2838	2	19	21	5897544	14731	7541082	84195	98926	90611.3	0.00105282	0.00812604	0.0292726	19.1842	19.2287	2584.29	77183.3	1.99464e+08	1156.27	4.91484e-05	0.00110642	0.00143529	0.277605	0.979606	0.167617	0.0304726	0.0740608	0.237993	0.47545		Calculated data
2021-08-06	2925	2651.29	21	14	191	-1	2836	7	27	22	5882813	13946	7456887	107146	121092	92497.7	0.00113103	0.00862552	0.0286633	18.8376	19.0196	2550.57	76262.4	1.94513e+08	986.898	4.76253e-05	0.00110769	0.00154191	0.271826	1	0.175599	0.0323457	0.0795623	0.252622	0.49809		Focus calculated data
2021-08-05	2829	2639.86	12	12.7143	192	0	2829	9	21	21.5714	5868867	13588	7349741	91937	105525	92189.3	0.00112203	0.00845512	0.0286352	18.6794	19.0241	2551.29	75355.3	1.92253e+08	867.125	6.34422e-05	0.00108749	0.00152964	0.27156	0.996666	0.172178	0.0317067	0.0789294	0.247631	0.488387
2021-08-04	2856	2620.86	16	12.2857	192	1	2820	5	22	22.1429	5855279	13698	7257804	74141	87839	91690.6	0.00115382	0.00863558	0.0285837	18.6553	19.1038	2564.14	74843.1	1.91909e+08	1172.56	8.06044e-05	0.00106208	0.00157298	0.271072	0.991274	0.176739	0.0323834	0.0811657	0.252916	0.501325
2021-08-03	3428	2623.43	14	12.1429	191	3	2815	0	17	22.1429	5841581	17844	7183663	85857	103701	91445.4	0.00116558	0.00871472	0.0286885	18.5198	18.9594	2540.86	74767	189972266	1790.09	9.94326e-05	0.00101999	0.00158901	0.272065	0.988624	0.176739	0.0326802	0.0819929	0.255234	0.501325
2021-08-02	2156	2647	8	11.2857	188	12	2815	7	27	20.5714	5823737	5628	7097806	43192	48820	90583	0.0010783	0.00801068	0.0292218	18.576	19.1277	2568	74289.9	1.90776e+08	2678.73	9.56508e-05	0.000973734	0.00147002	0.277123	0.9793	0.164196	0.0300401	0.075853	0.234615	0.465747
2021-08-01	1605	2634.71	10	10.8571	176	4	2808	0	14	19.7143	5818109	7852	7054614	60524	68376	90036.3	0.00104136	0.00769145	0.0292628	18.4736	19.0976	2563.14	73859.9	1.89313e+08	3541.35	8.39119e-05	0.00095792	0.00141966	0.277512	0.973389	0.157355	0.0288429	0.0732542	0.225265	0.446341
2021-07-31	2760	2627.29	17	10.5714	172	7	2808	2	26	19.4286	5810257	15287	6994090	96844	112131	89114.4	0.0010617	0.00777765	0.0294822	18.0313	18.6937	2498	73256.3	1.82994e+08	4159.51	7.57645e-05	0.000946759	0.0014474	0.279592	0.963423	0.155074	0.0291662	0.0746855	0.22779	0.439872
2021-07-30	2845	2586.14	12	9.28571	165	8	2806	4	24	18.2857	5794970	15285	6897246	103648	118933	86713.4	0.000989613	0.0072247	0.029824	18.156	18.8983	2531	73005.3	1.84776e+08	4750.17	9.44258e-05	0.000956249	0.00134912	0.282834	0.937466	0.145952	0.0270926	0.0696143	0.211595	0.413997
2021-07-29	2696	2587.43	9	8.57143	157	13	2802	3	25	17	5779685	15161	6793598	86873	102034	82340.1	0.000944146	0.00675216	0.0314237	17.8257	18.8159	2517.71	71516	1.80057e+08	4794.43	0.000120025	0.00097924	0.00128713	0.298004	0.890186	0.13569	0.0253206	0.0664159	0.197755	0.384888
2021-07-28	2874	2574.29	15	8	144	2	2799	5	22	14.8571	5764524	13741	6706725	72382	86123	79853	0.000859205	0.00598079	0.0322378	17.3259	18.6078	2484.14	69608.4	1.72917e+08	4693.77	0.000167925	0.00102986	0.00117133	0.305725	0.863297	0.118586	0.022428	0.0604407	0.175164	0.336373
2021-07-27	3593	2588.29	8	6.28571	142	-5	2794	3	6	13.4286	5750783	17589	6634343	80075	97664	78346.6	0.000841809	0.00563043	0.0330364	16.3881	17.9931	2385	66884.9	1.5952e+08	5232.62	0.000223332	0.0011208	0.00114762	0.313298	0.847011	0.107184	0.0211141	0.059217	0.164902	0.304029
2021-07-26	2070	2584.29	5	6.42857	147	13	2791	3	21	14.2857	5733194	5457	6554268	39536	44993	77183.3	0.000967606	0.00624688	0.0334825	15.5565	17.3846	2286.86	64560.1	1.4764e+08	6143.21	0.000296435	0.00125442	0.00131911	0.317529	0.834435	0.114025	0.0234258	0.0680662	0.182957	0.323435
2021-07-25	1553	2550.57	8	6.85714	134	1	2788	3	12	12.8571	5727737	7908	6514732	54015	61923	76262.4	0.000963226	0.00604433	0.0334447	14.5653	16.3944	2127.14	62750.9	1.3348e+08	6966.24	0.000356341	0.00139095	0.00131314	0.31717	0.824479	0.102623	0.0226662	0.0677581	0.177025	0.291092
2021-07-24	2472	2551.29	8	7.14286	133	3	2785	7	18	13.1429	5719829	14789	6460717	80535	95324	75355.3	0.00112814	0.00677567	0.0338568	13.3767	15.2323	1939.71	60060.6	1.165e+08	7452.07	0.000436978	0.00158148	0.00153797	0.321078	0.814672	0.104903	0.0254087	0.0793589	0.198444	0.297561
2021-07-23	2854	2564.14	7	7	130	4	2778	4	15	11.8571	5705040	15656	6380182	72664	88320	74843.1	0.00115055	0.0067403	0.0342602	12.4356	14.1128	1759.14	58583.3	1.03056e+08	7772.85	0.000537765	0.00179755	0.00156852	0.324905	0.809135	0.0946408	0.0252761	0.0809353	0.197408	0.268451
2021-07-22	2604	2540.86	5	8	126	1	2774	4	10	12	5689384	15328	6307518	69296	84624	74767	0.0012985	0.00732473	0.0339837	11.6907	13.3635	1638.29	56409.3	9.24145e+07	7181.02	0.000620573	0.00206454	0.00177021	0.322282	0.808312	0.0957811	0.0274677	0.0913427	0.214525	0.271686
2021-07-21	2972	2568	3	8.14286	125	4	2770	5	12	11.1429	5674056	14285	6238222	61293	75578	74289.9	0.00149578	0.00769079	0.0345673	10.4364	12.189	1448.86	51416.4	7.44951e+07	5765.54	0.000577884	0.00228704	0.00203917	0.327817	0.803153	0.0889396	0.0288405	0.105221	0.225246	0.25228
2021-07-20	3565	2563.14	9	8.71429	121	-2	2765	5	12	10.7143	5659771	18760	6176929	70761	89521	73859.9	0.00177715	0.00841184	0.0347028	9.44194	11.1031	1273.71	47333.3	6.02891e+07	4521.37	0.000740772	0.00263818	0.00242275	0.329102	0.798505	0.0855188	0.0315444	0.125014	0.246364	0.242577
2021-07-19	1834	2498	8	8	123	0	2760	3	11	9.14286	5641011	5840	6106168	32707	38547	73256.3	0.00192328	0.00845443	0.0340995	8.54935	9.91096	1081.43	43958.4	4.75379e+07	3361.09	0.000789478	0.00295844	0.00262196	0.32338	0.791979	0.0729761	0.0317041	0.135293	0.247611	0.206999
2021-07-18	1558	2531	10	8.28571	123	-1	2757	5	14	8.57143	5635171	9720	6073461	45853	55573	73005.3	0.00229698	0.00939997	0.0346687	7.83382	8.85961	911.857	40923.1	3.73161e+07	2303.12	0.00103564	0.00343748	0.00313142	0.328779	0.789266	0.0684151	0.0352499	0.161581	0.275304	0.194061
2021-07-17	2562	2517.71	7	7.57143	124	1	2752	1	9	7.42857	5625451	16053	6027608	75686	91739	71516	0.00264062	0.0100173	0.0352049	7.19094	7.80384	741.571	37935.6	2.81319e+07	1292.48	0.000905363	0.00362504	0.00359989	0.333864	0.773165	0.059293	0.037565	0.185754	0.293385	0.168186
2021-07-16	2691	2484.14	14	6.85714	123	-9	2751	11	16	7.57143	5609398	15592	5951922	72195	87787	69608.4	0.00301948	0.0111532	0.0356874	6.97697	7.41501	678.857	36937.4	2.50752e+07	1560.18	0.000825414	0.00387368	0.00411639	0.338439	0.752542	0.0604333	0.0418245	0.212405	0.326652	0.171421
2021-07-15	2794	2385	6	6.57143	132	-3	2740	1	4	6.42857	5593806	15413	5879727	65871	81284	66884.9	0.002856	0.0102998	0.0356583	6.79733	7.07579	624.143	36063.9	2.2509e+07	1755.35	0.00093992	0.00423774	0.00389352	0.338163	0.723097	0.0513113	0.0386244	0.200905	0.301659	0.145546
2021-07-14	2938	2286.86	7	7.14286	135	2	2739	0	9	7.42857	5578393	15007	5813856	57561	72568	64560.1	0.00395376	0.0138926	0.0354221	6.5369	6.52133	534.714	35137.7	1.87886e+07	1894.79	0.000866974	0.00465297	0.00539007	0.335923	0.697965	0.059293	0.0520972	0.278127	0.406883	0.168186
2021-07-13	3109	2127.14	4	7.42857	133	-6	2739	3	1	6.71429	5563386	18798	5756295	66498	85296	62750.9	0.00401895	0.013959	0.0338982	6.39116	6.1883	481	34733	16706573	1844.69	0.000831563	0.00484013	0.00547894	0.321472	0.678404	0.0535918	0.0523463	0.282713	0.408828	0.152015
2021-07-12	2065	1939.71	10	8	139	-3	2736	0	7	8	5544588	6008	5689797	30782	36790	60060.6	0.00527654	0.0180937	0.032296	6.283	5.94739	442.143	34290.9	1.51615e+07	1667.41	0.00100825	0.00523228	0.00719338	0.306277	0.64932	0.063854	0.0678514	0.371178	0.529923	0.181124
2021-07-11	1465	1759.14	5	7.42857	142	0	2736	1	6	5.42857	5538580	7414	5659015	37734	45148	58583.3	0.00360997	0.0127431	0.0300281	6.27434	5.8473	426	35299.9	1.50377e+07	1457.62	0.00116559	0.00544607	0.00492138	0.284769	0.633348	0.0433295	0.0477867	0.253943	0.373217	0.122905
2021-07-10	2327	1638.29	2	7.57143	142	1	2735	7	10	5.57143	5531166	14075	5621281	64311	78386	56409.3	0.00438109	0.0140137	0.0290428	6.11189	5.67104	397.571	31986.7	1.2717e+07	465.703	0.0010938	0.00601756	0.00597263	0.275426	0.609845	0.0444698	0.0525512	0.308187	0.410428	0.12614
2021-07-09	1997	1448.86	12	8.57143	141	-12	2728	8	8	6.57143	5517091	13456	5556970	55266	68722	51416.4	0.00556787	0.0174905	0.0281789	6.04787	5.53553	375.714	31413.3	1.18024e+07	1432.99	0.00082499	0.00626375	0.00759054	0.267233	0.555867	0.0524515	0.0655894	0.391671	0.512257	0.14878
2021-07-08	2107	1273.71	10	8.28571	153	-6	2720	7	11	6.71429	5503635	13433	5501704	51578	65011	47333.3	0.00576263	0.0177896	0.0269095	6.0373	5.54616	377.429	30870.6	1.16514e+07	1956.36	0.000805912	0.00628483	0.00785605	0.255194	0.511724	0.0535918	0.0667108	0.405372	0.521016	0.152015
2021-07-07	1820	1081.43	9	7.42857	159	-9	2713	4	4	6.28571	5490202	13578	5450126	46325	59903	43958.4	0.00526388	0.0165351	0.0246012	6.05758	5.56299	380.143	31412.4	1.19412e+07	2106.19	0.000783612	0.00632175	0.00717613	0.233304	0.475238	0.050171	0.0620068	0.370288	0.484277	0.142312
2021-07-06	1797	911.857	8	7.71429	168	-5	2709	7	10	8.42857	5476624	15656	5403801	50808	66464	40923.1	0.00676399	0.0215722	0.0222822	9.23009	9.28953	390.714	31892.7	1.24609e+07	2197.84	0.000677778	0.00640325	0.0092212	0.211312	0.442423	0.0672748	0.0808958	0.475813	0.631801	0.190827
2021-07-05	801	741.571	6	8.42857	173	-19	2702	2	-11	8.57143	5460968	4841	5352993	21608	26449	37935.6	0.00677309	0.0216998	0.0195482	9.26892	9.3311	395	32038.3	1.26551e+07	2166.09	0.000786729	0.00618061	0.0092336	0.185384	0.410124	0.0684151	0.0813743	0.476453	0.635538	0.194061
2021-07-04	619	678.857	6	8.71429	192	-1	2700	2	7	9.42857	5456127	5737	5331385	24193	29930	36937.4	0.00761041	0.023622	0.0183786	9.21571	9.37129	399.143	31039.1	1.23891e+07	1969.07	0.000841875	0.0059316	0.0103751	0.174292	0.399333	0.0752566	0.0885827	0.535354	0.691836	0.213467
2021-07-03	1001	624.143	9	10.4286	193	-1	2698	9	17	9.85714	5450390	11358	5307192	32078	43436	36063.9	0.00610442	0.0214086	0.0173066	9.96741	9.96576	460.429	35070.7	1.61476e+07	773.942	0.000416658	0.00560891	0.00832201	0.164126	0.389889	0.0786773	0.0802823	0.429415	0.62701	0.22317
2021-07-02	771	534.714	10	10.8571	194	-1	2689	0	9	10.1429	5439032	12584	5275114	27556	40140	35137.7	0.00571541	0.0203672	0.0152177	10.2872	10.3302	498	35635.6	1.77465e+07	875.221	0.000452477	0.00542018	0.00779168	0.144316	0.379877	0.0809578	0.0763769	0.40205	0.596509	0.229639
2021-07-01	761	481	4	12.4286	195	-1	2689	5	8	10.8571	5426448	12349	5247558	29038	41387	34733	0.00602108	0.0214993	0.0138485	10.3443	10.3981	505	35706.7	1.80319e+07	942.468	0.000529882	0.00525572	0.0082084	0.131331	0.375501	0.0866591	0.0806223	0.423552	0.629665	0.245811
2021-06-30	633	442.143	11	14	196	-8	2684	16	19	11.2857	5414099	11946	5218520	26710	38656	34290.9	0.00583433	0.0211683	0.0128939	10.6066	10.6711	533.143	36282.3	1.93436e+07	849.427	0.000495523	0.00502215	0.0079538	0.122278	0.370721	0.0900798	0.079381	0.410415	0.619971	0.255514
2021-06-29	605	426	13	14.4286	204	-11	2668	9	11	11	5402153	14223	5191810	31328	45551	35299.9	0.00520556	0.0189936	0.012068	10.9642	11.1173	579.143	36487.1	2.11313e+07	888.894	0.000462251	0.00476943	0.00709661	0.114446	0.38163	0.0877993	0.0712259	0.366185	0.556279	0.249045
2021-06-28	362	397.571	8	14.8571	215	-16	2659	3	-5	11.4286	5387930	4514	5160482	14948	19462	31986.7	0.00502998	0.0185357	0.0124293	11.2821	11.4803	616.571	36850.4	2.27209e+07	981.522	0.000553345	0.00456073	0.00685725	0.117872	0.345811	0.0912201	0.0695088	0.353833	0.542868	0.258748
2021-06-27	236	375.714	18	16.1429	231	-7	2656	-1	10	13.2857	5383416	5711	5145534	18104	23815	31413.3	0.00535162	0.0199699	0.0119604	11.703	11.9529	665.286	37315.7	2.48256e+07	1074.89	0.00058701	0.00437482	0.00729573	0.113425	0.339611	0.106043	0.0748873	0.376459	0.584874	0.300795
2021-06-26	375	377.429	12	15.5714	238	-1	2657	8	19	13.4286	5377705	10801	5127430	26152	36953	30870.6	0.00478329	0.0182135	0.0122262	12.3527	12.6513	737.286	38077.4	2.80739e+07	1135.43	0.000453559	0.00413037	0.00652094	0.115946	0.333744	0.107184	0.0683007	0.33648	0.533433	0.304029
2021-06-25	395	380.143	21	16.7143	239	-17	2649	10	14	13.7143	5366904	12592	5101278	24715	37307	31412.4	0.00456418	0.0174641	0.0121017	12.7474	13.1169	785.286	38263.3	3.00476e+07	1326.43	0.000401299	0.00394767	0.00622225	0.114765	0.339602	0.109464	0.0654903	0.321067	0.511483	0.310498
2021-06-24	489	390.714	15	16.5714	256	-15	2639	11	11	13.8571	5354312	12658	5076563	25634	38292	31892.7	0.00438608	0.016782	0.0122509	13.0566	13.509	825.714	38262	3.15935e+07	1381	0.000365392	0.00376352	0.00597944	0.116181	0.344795	0.110604	0.0629325	0.308538	0.491507	0.313732
2021-06-23	520	395	14	16.7143	271	-6	2628	9	17	13.8571	5341654	15582	5050929	30137	45719	32038.3	0.00406534	0.0158471	0.012329	13.5551	13.9816	874.429	38981	3.40861e+07	1157.37	0.000277329	0.00360799	0.00554218	0.116921	0.346368	0.110604	0.0594266	0.285976	0.464125	0.313732
2021-06-22	406	399.143	16	16.5714	277	-6	2619	4	14	13.7143	5326072	7246	5020792	15113	22359	31039.1	0.00374465	0.0149022	0.0128593	14.0626	14.4264	920.286	39796	3.66237e+07	892.299	0.00019139	0.00352429	0.00510499	0.121951	0.335567	0.109464	0.0558833	0.263417	0.436452	0.310498
2021-06-21	209	460.429	17	17.4286	283	-13	2615	4	8	14.8571	5318826	3947	5005679	11501	15448	35070.7	0.00372858	0.0150725	0.0131286	14.7072	15.061	985.714	40424.1	3.98467e+07	672.09	0.000167633	0.00349898	0.00508309	0.124504	0.379152	0.118586	0.0565217	0.262287	0.441438	0.336373
2021-06-20	248	498	14	17.5714	296	-5	2611	2	11	15.7143	5314879	4887	4994178	15129	20016	35635.6	0.00364051	0.014883	0.0139748	15.3709	15.7414	1055.86	40881.6	4.31651e+07	507.383	0.000133667	0.00346223	0.00496302	0.132529	0.385259	0.125428	0.0558111	0.256091	0.435888	0.355779
2021-06-19	394	505	20	18	301	-6	2609	7	21	16.5714	5309992	12108	4979049	28638	40746	35706.7	0.00350434	0.0146133	0.014143	16.1956	16.4994	1134	41700.4	47288286	538.326	0.000118588	0.00345094	0.00477739	0.134124	0.386028	0.132269	0.0547997	0.246513	0.427989	0.375185
2021-06-18	469	533.143	20	18.1429	307	-14	2602	9	15	16	5297884	12630	4950411	28039	40669	36282.3	0.00327514	0.0137643	0.0146943	16.5085	16.7752	1162.43	42026.6	4.88529e+07	963.687	0.000146193	0.00340852	0.00446492	0.139352	0.392251	0.127708	0.0516161	0.230389	0.403125	0.362248
2021-06-17	519	579.143	16	16.8571	321	-9	2593	4	11	16.7143	5285254	12520	4922372	26791	39311	36487.1	0.00329735	0.0138233	0.0158725	16.8759	17.2283	1209.14	41922.3	5.069e+07	1090.25	0.00019982	0.00337468	0.0044952	0.150526	0.394465	0.133409	0.0518372	0.231952	0.404852	0.378419
2021-06-16	549	616.571	13	18	330	-13	2589	16	16	18.8571	5272734	12740	4895581	25985	38725	36850.4	0.00347949	0.0146196	0.0167317	17.5769	18.0112	1289.86	42016.4	5.41952e+07	1084.35	0.000231872	0.00334127	0.0047435	0.158674	0.398393	0.150513	0.0548233	0.244764	0.428174	0.426935
2021-06-15	835	665.286	22	18.2857	343	-10	2573	10	22	20.4286	5259994	16393	4869596	34187	50580	37315.7	0.00356748	0.0150495	0.0178286	19.0154	17.5603	1357.43	42185.1	5.72633e+07	1075.84	0.000223911	0.00331473	0.00486346	0.169076	0.403423	0.163056	0.0564355	0.250954	0.440765	0.462513
2021-06-14	472	737.286	18	19.4286	353	-5	2563	1	14	21.4286	5243601	4335	4835409	15067	19402	38077.4	0.00347131	0.0147522	0.0193628	20.8023	20.4337	1452.57	42497.4	6.17306e+07	1012.14	0.00021413	0.0033067	0.00473235	0.183626	0.411658	0.171038	0.0553206	0.244189	0.432057	0.485153
2021-06-13	297	785.286	17	20.2857	358	-2	2562	2	17	22.7143	5239266	5953	4820342	14561	20514	38263.3	0.00356149	0.0154309	0.0205232	21.6211	21.0204	1472	43327.1	6.37776e+07	1064.29	0.000243514	0.00333097	0.00485529	0.194631	0.413667	0.1813	0.0578659	0.250533	0.451936	0.514262
2021-06-12	591	825.714	21	21.2857	360	-15	2560	11	17	22.1429	5233313	14208	4805781	30567	44775	38262	0.00320742	0.0142844	0.0215805	23.7246	23.3803	1550.14	44535.4	6.90363e+07	1114.51	0.000246433	0.00333355	0.00437261	0.204658	0.413653	0.176739	0.0535665	0.225626	0.418358	0.501325
2021-06-11	791	874.429	11	23.2857	375	-1	2549	10	20	21.5714	5219105	13650	4775214	28453	42103	38981	0.00303819	0.0134521	0.0224322	24.5104	24.9939	1603.57	44276.7	7.10009e+07	1216.07	0.000255435	0.00338754	0.0041419	0.212734	0.421427	0.172178	0.0504454	0.213721	0.393982	0.488387
2021-06-10	781	920.286	24	26.5714	376	-5	2539	7	26	21.7143	5205455	13242	4746761	28612	41854	39796	0.00306353	0.0135775	0.0231251	24.4621	24.8644	1599.29	44319.7	7.08799e+07	1176.94	0.000231653	0.00348742	0.00417644	0.219305	0.430238	0.173318	0.0509156	0.215504	0.397654	0.491622
2021-06-09	890	985.714	15	28.7143	381	0	2532	12	27	23.7143	5192213	13926	4718149	28056	41982	40424.1	0.00329369	0.0148175	0.0243843	24.9098	24.8989	1600.43	44987.4	7.19992e+07	1016.86	0.000154916	0.00358552	0.00449021	0.231247	0.437029	0.189282	0.0555655	0.231694	0.43397	0.536903
2021-06-08	1339	1055.86	30	29.8571	381	-11	2520	10	29	26.5714	5178287	18395	4690093	37517	55912	40881.6	0.00351127	0.0159821	0.0258272	26.38	26.7757	1662.57	45516.7	7.56748e+07	2342.47	0.000149033	0.00358822	0.00478683	0.244931	0.441974	0.212087	0.059933	0.247	0.46808	0.60159
2021-06-07	808	1134	24	29.4286	392	-6	2510	5	23	28.2857	5159892	5236	4652576	15467	20703	41700.4	0.00364122	0.0169942	0.027194	27.1829	26.8317	1664.43	46671.9	7.7682e+07	2280.62	0.000145145	0.0036	0.00496399	0.257892	0.450827	0.22577	0.0637284	0.256141	0.497723	0.640402
2021-06-06	580	1162.43	24	31.8571	398	-18	2505	7	13	29.8571	5154656	6773	4637109	13732	20505	42026.6	0.0035795	0.0168182	0.0276594	29.4747	30.1796	1775.29	46984.9	8.34115e+07	2329.75	0.000150537	0.00360971	0.00487985	0.262306	0.454353	0.238312	0.0630683	0.2518	0.492567	0.67598
2021-06-05	932	1209.14	35	32.7143	416	-29	2498	7	13	30.8571	5147883	15151	4623377	34657	49808	41922.3	0.00358538	0.0168671	0.0288425	30.5357	31.8147	1829.43	47044.1	8.60639e+07	2447.41	0.000159621	0.00363543	0.00488786	0.273526	0.453225	0.246294	0.0632516	0.252213	0.493999	0.69862
2021-06-04	1112	1289.86	34	31.8571	445	-31	2491	18	21	32.4286	5132732	14050	4588720	33758	47808	42016.4	0.00373736	0.017697	0.0306989	30.8176	31.9053	1832.43	47351.7	8.67686e+07	2678.91	0.000158795	0.00363811	0.00509506	0.291131	0.454243	0.258837	0.0663639	0.262904	0.518306	0.734198
2021-06-03	1239	1357.43	39	32.7143	476	-10	2473	11	40	33.8571	5118682	14647	4554962	31604	46251	42185.1	0.0037502	0.0179382	0.0321779	32.2224	33.5663	1887.43	47832.7	9.02808e+07	2599.45	0.000173032	0.00359077	0.00511256	0.305157	0.456067	0.270239	0.0672684	0.263808	0.52537	0.766542
2021-06-02	1381	1452.57	23	32.7143	486	4	2462	20	47	34.1429	5104035	14596	4523358	30588	45184	42497.4	0.0033126	0.0174912	0.0341802	37.338	35.5164	1952	52802.1	1.0307e+08	2028.12	0.000168224	0.00358591	0.00451599	0.324146	0.459443	0.27252	0.0655921	0.233024	0.512278	0.773011
2021-06-01	1886	1472	27	35.7143	482	1	2442	13	41	35.7143	5089439	19537	4492770	42107	61644	43327.1	0.00359372	0.018074	0.0339741	35.862	36.2412	1976	50293.4	9.93798e+07	2208.65	0.000151781	0.00366785	0.00489923	0.322191	0.468413	0.285063	0.0677776	0.2528	0.529347	0.808588
2021-05-31	1007	1550.14	41	39	481	-16	2429	9	34	38.1429	5069902	5289	4450663	17697	22986	44535.4	0.00370919	0.0189617	0.034807	37.2434	37.3155	2011.57	51120.9	1.02833e+08	1959.74	0.000182738	0.0037206	0.00505666	0.33009	0.481476	0.304447	0.0711065	0.260923	0.555346	0.863572
2021-05-30	907	1603.57	30	40.2857	497	-13	2420	3	20	40.2857	5064613	6318	4432966	13457	19775	44276.7	0.00375953	0.019752	0.036217	38.9726	38.1611	2039.57	52538.6	1.07156e+08	2070.62	0.000204709	0.00368758	0.00512528	0.343462	0.478679	0.321551	0.0740702	0.264464	0.578493	0.912088
2021-05-29	1497	1599.29	29	41.4286	510	-11	2417	6	24	41.2857	5058295	14424	4419509	36043	50467	44319.7	0.00360416	0.0197108	0.0360852	41.9301	39.8221	2094.57	54689	1.1455e+08	2003.73	0.000208028	0.00369401	0.00491347	0.342212	0.479144	0.329532	0.0739156	0.253535	0.577285	0.934728
2021-05-28	1585	1600.43	40	42.5714	521	-19	2411	10	31	40.8571	5043871	14609	4383466	34380	48989	44987.4	0.00340598	0.0188605	0.035575	44.093	41.9878	2166.29	55374.6	1.19957e+08	4451	0.000667561	0.0039492	0.00464329	0.337373	0.486363	0.326112	0.0707267	0.239593	0.55238	0.925025
2021-05-27	1905	1662.57	39	44.8571	540	-7	2401	10	42	45	5029262	14472	4349086	33965	48437	45516.7	0.00371622	0.0205479	0.0365266	44.5464	42.704	2190	55292.6	1.21091e+08	5546.77	0.000890321	0.0042801	0.00506624	0.346398	0.492085	0.359179	0.0770548	0.261417	0.601803	1.01882
2021-05-26	1517	1664.43	44	47	547	-9	2391	23	58	44.7143	5014790	15869	4315121	35123	50992	46671.9	0.00388612	0.0197676	0.0356624	42.1347	44.8784	2262	50867.1	1.15061e+08	6570.74	0.00129147	0.00473996	0.00529786	0.338202	0.504573	0.356899	0.0741285	0.273369	0.578948	1.01235
2021-05-25	2433	1775.29	50	48.2857	556	-7	2368	15	58	50.5714	4998921	21761	4279998	48341	70102	46984.9	0.00396299	0.0216686	0.0377842	47.1538	47.0485	2333.86	54677.4	1.27609e+08	8137.54	0.00182801	0.00539153	0.00540265	0.358324	0.507957	0.403649	0.0812573	0.278776	0.634624	1.14496
2021-05-24	1381	1829.43	50	50.1429	563	-6	2353	5	49	50	4977160	4953	4231657	16222	21175	47044.1	0.00347803	0.0198965	0.0388875	53.6139	52.4586	2513	57206.3	143759396	8369.22	0.00193602	0.00596839	0.00474152	0.368787	0.508598	0.399088	0.074612	0.244662	0.582724	1.13202
2021-05-23	877	1832.43	38	51	569	-17	2348	6	27	49.5714	4972207	6500	4215435	13576	20076	47351.7	0.00380458	0.0201803	0.0386983	48.2278	50.7501	2456.43	53042.1	1.30294e+08	6756.64	0.00195819	0.00681311	0.00518669	0.366992	0.511923	0.395667	0.0756761	0.267633	0.591035	1.12232
2021-05-22	1505	1887.43	37	52.7143	586	-31	2342	15	21	52	4965707	15658	4201859	39483	55141	47832.7	0.00539051	0.0236594	0.0394589	64.5343	69.8259	2197.86	43890.9	9.64658e+07	4013.34	0.00153008	0.0075097	0.00734876	0.374206	0.517123	0.415051	0.0887228	0.379195	0.69293	1.1773
2021-05-21	2020	1952	56	53.5714	617	-9	2327	13	60	55.2857	4950049	15979	4162376	36715	52694	52802.1	0.00572227	0.0247648	0.0369682	64.594	70.8941	2232.43	43278	9.6615e+07	4419.94	0.00134609	0.00764119	0.00780104	0.350586	0.570848	0.441277	0.0928681	0.402533	0.725306	1.25169
2021-05-20	1918	1976	54	53.5714	626	-16	2314	2	40	56.2857	4934070	16349	4125661	40174	56523	50293.4	0.0069352	0.0277484	0.0392894	58.4118	64.5905	2028.43	40011	8.11595e+07	4828.66	0.00109876	0.0078349	0.0094546	0.372599	0.543726	0.449259	0.104057	0.487856	0.812689	1.27434
2021-05-19	2293	2011.57	53	53.7143	642	3	2312	43	99	56.7143	4917721	16641	4085487	36542	53183	51120.9	0.00844716	0.0302384	0.0393493	52.804	59.8673	1875.57	35797.1	6.71401e+07	6069.83	0.00126651	0.00770349	0.0115158	0.373167	0.552672	0.45268	0.113394	0.594215	0.885614	1.28404
2021-05-18	2812	2039.57	63	56.1429	639	-8	2269	-1	54	50.4286	4901080	22211	4048945	48306	70517	52538.6	0.00800102	0.0280314	0.0388205	51.1591	57.5012	1799	35034.9	6.30277e+07	7531.29	0.00147164	0.00727035	0.0109076	0.368151	0.567999	0.402509	0.105118	0.562831	0.820977	1.14173
2021-05-17	1402	2094.57	56	54.5714	647	-9	2270	-1	46	52.5714	4878869	5352	4000639	17976	23328	54689	0.00939105	0.031705	0.0382997	48.3401	53.1487	1658.14	33760.9	5.59803e+07	7914.8	0.00158732	0.00689288	0.0128026	0.363213	0.591247	0.419612	0.118894	0.660613	0.928568	1.19024
2021-05-16	1262	2166.29	50	55.1429	656	-5	2271	-1	44	57.4286	4873517	7761	3982663	15682	23443	55374.6	0.00868066	0.0326962	0.0391206	52.4108	56.1857	1756.43	37665.6	6.61569e+07	6370.64	0.00122012	0.00631499	0.0118341	0.370998	0.598659	0.458381	0.122611	0.610641	0.957598	1.30021
2021-05-15	1957	2190	43	55.2857	661	-16	2272	17	44	58.4286	4865756	18840	3966981	71087	89927	55292.6	0.00631099	0.0287603	0.0396075	62.9809	64.6877	2031.57	45571.7	9.25822e+07	4357.43	0.000632898	0.00592341	0.00860363	0.375615	0.597772	0.466363	0.107851	0.443947	0.842323	1.32285
2021-05-14	2188	2262	56	58.8571	677	-6	2255	17	67	61.4286	4846916	16433	3895894	18700	35133	50867.1	0.00707824	0.0321087	0.0444688	60.662	61.0282	1913.14	45362.6	8.67851e+07	3751.84	0.000654971	0.00576807	0.0096496	0.421717	0.549929	0.490308	0.120408	0.497918	0.940392	1.39077
2021-05-13	2167	2333.86	55	59.8571	683	-24	2238	12	43	61.8571	4830483	17397	3877194	44918	62315	54677.4	0.00601531	0.0292726	0.0426841	67.0811	67.2082	2113.14	48663.4	1.02833e+08	2199.51	0.000317187	0.00552196	0.00820054	0.404792	0.591122	0.493729	0.109772	0.423147	0.857327	1.40048
2021-05-12	2489	2513	70	63.8571	707	-25	2226	10	55	66.7143	4813086	18499	3832276	44608	63107	57206.3	0.00541518	0.0291911	0.0439287	75.2275	72.5318	2285.43	53906.1	1.23199e+08	455.141	0.000250548	0.0054029	0.00738239	0.416595	0.618462	0.532497	0.109467	0.380931	0.854942	1.51044
2021-05-11	3197	2456.43	52	67.5714	732	0	2216	17	69	70.2857	4794587	26117	3787668	59453	85570	53042.1	0.00535868	0.0296439	0.0463109	78.4129	75.176	2371	55319.4	1.31162e+08	417.142	0.000254251	0.00541733	0.00730536	0.439186	0.573443	0.561003	0.111165	0.376956	0.868203	1.5913
2021-05-10	1904	2197.86	60	71.7143	732	4	2199	16	80	70	4768470	7169	3728215	20958	28127	43890.9	0.00534585	0.0289581	0.0500755	78.3251	76.6062	2417.29	54169.3	1.30943e+08	152.489	0.000254235	0.00541739	0.00728788	0.474888	0.474507	0.558723	0.108593	0.376054	0.848117	1.58483
2021-05-09	1428	2232.43	51	82.2857	728	-9	2183	9	51	78.8571	4761301	7356	3707257	15513	22869	43278	0.00593962	0.0321772	0.0515835	79.0539	77.6392	2450.71	54173.9	1.32765e+08	152.04	0.000253037	0.00543675	0.00809735	0.489188	0.467882	0.629418	0.120665	0.417822	0.942397	1.78536
2021-05-08	2461	2028.43	68	75	737	-12	2174	9	65	71.5714	4753945	17884	3691744	41065	58949	40011	0.00522363	0.0284159	0.0506968	80.7539	79.7404	2518.71	54398.7	1.37015e+08	207.53	0.000189295	0.0052982	0.00712125	0.48078	0.432562	0.571266	0.106559	0.367456	0.832236	1.62041
2021-05-07	2691	1875.57	63	75.5714	749	-5	2165	12	70	74.2857	4736061	17857	3650679	43948	61805	35797.1	0.00535544	0.0290162	0.0523944	81.4323	81.0205	2560.14	54180.9	1.38711e+08	204.574	0.000253187	0.00537538	0.00730095	0.496879	0.387006	0.59293	0.108811	0.376728	0.84982	1.68186
2021-05-06	3421	1799	83	76	754	-11	2153	5	77	74	4718204	23804	3606731	56213	80017	35034.9	0.00518193	0.0282289	0.0513489	83.0695	82.9142	2621.43	54475.6	1.42804e+08	197.474	0.000285718	0.00542886	0.00706441	0.486964	0.378765	0.59065	0.105858	0.364523	0.82676	1.6754
2021-05-05	2093	1658.14	96	74.5714	765	-18	2148	2	80	77.5714	4694400	9119	3550518	24839	33958	33760.9	0.00551615	0.0298943	0.0491144	82.1984	82.0932	2594.86	54194.1	1.40626e+08	1628.76	0.000265128	0.00547859	0.00752004	0.465773	0.364991	0.619156	0.112104	0.388033	0.875536	1.75625
2021-05-04	1387	1756.43	81	69.8571	783	-14	2146	0	67	76.4286	4685281	7058	3525679	14453	21511	37665.6	0.0053591	0.0289549	0.0466322	82.9938	83.4749	2639.57	54029.4	1.42615e+08	1598.08	0.000265672	0.00548129	0.00730594	0.442234	0.407205	0.610034	0.108581	0.376986	0.848024	1.73038
2021-05-03	2146	2031.57	134	71.4286	797	-14	2146	22	142	83.1429	4678223	9948	3511226	13889	23837	45571.7	0.00548138	0.0297683	0.0445797	86.6209	88.2158	2793	54308	151682244	1607.79	0.000290562	0.00555057	0.00747264	0.422768	0.492679	0.663626	0.111631	0.385588	0.871846	1.88239
2021-05-02	0	1913.14	0	63.7143	811	0	2124	0	0	76.1429	4668275	0	3497337	0	0	45362.6	0.00496976	0.0271592	0.0421745	87.2329	88.5425	2803.57	54649	153212375	1770.95	0.000345988	0.00563403	0.00677516	0.399959	0.490418	0.607754	0.101847	0.349597	0.795432	1.72391
2021-05-01	1391	2113.14	72	71.8571	811	9	2124	3	84	88.8571	4668275	7379	3497337	22073	29452	48663.4	0.00576391	0.031305	0.0434236	87.6125	89.6195	2838.43	54312.1	1.54161e+08	2117.16	0.000214589	0.00578638	0.00785781	0.411805	0.526104	0.709236	0.117394	0.405462	0.916854	2.01177
2021-04-30	2155	2285.43	66	73.8571	802	-15	2121	17	68	88.2857	4660896	15681	3475264	40788	56469	53906.1	0.00572979	0.0311053	0.0423964	87.5808	89.6151	2838.29	54287	1.54082e+08	2363.56	0.000214504	0.0057931	0.00781129	0.402064	0.582784	0.704675	0.116645	0.403062	0.911003	1.99883
2021-04-29	2435	2371	73	75.2857	817	12	2104	17	102	91.4286	4645215	18309	3434476	52790	71099	55319.4	0.00553	0.0323936	0.0428602	92.0807	89.1251	2822.43	58577.9	1.65332e+08	2613.63	0.000215355	0.00581645	0.00753893	0.406462	0.598063	0.729761	0.121476	0.389008	0.948734	2.06999
2021-04-28	2781	2417.29	63	75.5714	805	-8	2087	17	72	87.7143	4626906	18765	3381686	42526	61291	54169.3	0.0055351	0.030476	0.0446247	89.3357	90.8467	2878.14	55059.6	1.58469e+08	2754.61	0.000290975	0.00595221	0.00754587	0.423195	0.585628	0.700114	0.114285	0.389366	0.892573	1.98589
2021-04-27	3313	2450.71	92	78.8571	813	2	2070	20	114	89.2857	4608141	24488	3339160	52366	76854	54173.9	0.00584406	0.0315227	0.045238	87.0602	89.4341	2832.43	53939.7	1.5278e+08	2441.43	0.000272809	0.00607978	0.00796707	0.429011	0.585678	0.712657	0.11821	0.4111	0.923227	2.02147
2021-04-26	1317	2518.71	80	78.1429	811	-5	2050	18	93	88.2857	4583653	6044	3286794	16329	22373	54398.7	0.00606557	0.0321507	0.046301	84.1688	86.7635	2746	53005.1	1.45552e+08	2124.85	0.000288185	0.00617176	0.00826906	0.439092	0.588109	0.704675	0.120565	0.426682	0.94162	1.99883
2021-04-25	1400	2560.14	57	77.8571	816	19	2032	13	89	87.4286	4577609	8547	3270465	14559	23106	54180.9	0.00603625	0.0312596	0.0472518	83.8837	88.335	2796.86	51786.4	1.44839e+08	1857.52	0.000382143	0.00628595	0.00822908	0.448109	0.585753	0.697834	0.117223	0.42462	0.915522	1.97942
2021-04-24	2597	2621.43	86	79	797	-22	2019	16	80	85.1429	4569062	17923	3255906	48228	66151	54475.6	0.00581095	0.0300191	0.0481212	84.5565	89.5533	2836.29	51659.6	1.46521e+08	1671.36	0.000407993	0.00639575	0.00792194	0.456354	0.58894	0.67959	0.112572	0.408771	0.879192	1.92767
2021-04-23	2754	2594.86	76	76.2857	819	-3	2003	17	90	86.4286	4551139	18285	3207678	48077	66362	54194.1	0.00589318	0.0300786	0.0478808	84.6114	90.701	2873.43	51039.6	1.46659e+08	1473.72	0.000340399	0.00654089	0.00803404	0.454074	0.585897	0.689852	0.112795	0.414556	0.880933	1.95678
2021-04-22	2759	2639.57	75	78.4286	822	-9	1986	10	76	87.5714	4532854	19779	3159601	43269	63048	54029.4	0.00648038	0.0301214	0.0488543	80.0013	91.7472	2907.29	46480.9	1.35133e+08	1201.61	0.000193687	0.00667029	0.00883455	0.463307	0.584116	0.698974	0.112955	0.455862	0.882187	1.98266
2021-04-21	3015	2793	86	82.5714	831	-16	1976	13	83	94.8571	4513075	17452	3116332	43871	61323	54308	0.00642809	0.0319507	0.0514289	102.383	100.1	2968.86	49704.9	1.47567e+08	996.38	0.000227203	0.00675687	0.00876327	0.487723	0.587128	0.757127	0.119815	0.452184	0.935764	2.14761
2021-04-20	3789	2803.57	87	81.8571	847	0	1963	20	107	97.1429	4495623	23623	3072461	54805	78428	54649	0.00648787	0.0322046	0.0513014	103.465	101.427	3016.43	49638.1	1.4973e+08	1055.03	0.000213279	0.00685778	0.00884477	0.486514	0.590815	0.775371	0.120767	0.456389	0.943199	2.19936
2021-04-19	1607	2838.43	78	82.7143	847	6	1943	3	87	102.571	4472000	6597	3017656	14251	20848	54312.1	0.0068649	0.0335859	0.0522614	103.307	102.476	3054	48924.1	1.49414e+08	2994.22	0.000741663	0.0071949	0.00935876	0.495618	0.587173	0.8187	0.125947	0.482911	0.983656	2.32227
2021-04-18	1829	2838.29	65	82.4286	841	4	1940	4	73	102.714	4465403	7690	3003405	17479	25169	54287	0.00680489	0.0333658	0.052283	104.071	103.157	3078.43	49032.1	1.50942e+08	3699.35	0.000873269	0.00743262	0.00927694	0.495822	0.586901	0.81984	0.125122	0.478689	0.977209	2.3255
2021-04-17	2411	2822.43	67	80.5714	837	13	1936	9	89	100.429	4457713	17532	2985926	46649	64181	58577.9	0.00682695	0.0325765	0.0481825	102.153	103.281	3082.86	47717.4	1.47106e+08	3824.88	0.000968877	0.00772726	0.00930703	0.456936	0.63329	0.801596	0.122162	0.480242	0.954091	2.27375
2021-04-16	3067	2878.14	91	81.7143	824	5	1927	2	98	99.1429	4440181	19874	2939277	45335	65209	55059.6	0.00679895	0.0323724	0.0522733	101.51	102.715	3062.57	47613.9	1.45821e+08	3792.02	0.00113276	0.00814512	0.00926885	0.49573	0.595253	0.791334	0.121397	0.478272	0.948115	2.24464
2021-04-15	3833	2832.43	104	79.8571	819	10	1925	13	127	100.286	4420307	20814	2893942	44184	64998	53939.7	0.00708644	0.0335372	0.052511	99.3589	100.698	2990.29	47325.9	1.41518e+08	3408.93	0.00112286	0.00858661	0.00966078	0.497985	0.583146	0.800456	0.125764	0.498495	0.982228	2.27052
2021-04-14	3089	2746	81	75.4286	809	7	1912	11	99	99.2857	4399493	18469	2849758	45241	63710	53005.1	0.00713446	0.0333605	0.0518063	98.1818	100.303	2976.14	46759.7	1.39164e+08	2599.59	0.000960321	0.00895557	0.00972625	0.491302	0.573043	0.792474	0.125102	0.501873	0.977054	2.24788
2021-04-13	4033	2796.86	93	74.5714	802	21	1901	31	145	98	4381024	24958	2804517	51112	76070	51786.4	0.00884771	0.0356382	0.0540075	83.9815	93.99	2749.86	40279.6	1.10763e+08	732.827	0.000589972	0.00935959	0.0120619	0.512177	0.559867	0.782212	0.133643	0.622392	1.04376	2.21877
2021-04-12	1606	2836.29	76	72.5714	781	1	1870	11	88	89.8571	4356066	6988	2753405	13684	20672	51659.6	0.00852895	0.0342854	0.0549034	81.2777	90.3909	2620.86	40198.9	1.05355e+08	1858.63	0.000782511	0.00923271	0.0116273	0.520673	0.558496	0.717218	0.12857	0.599968	1.00414	2.03441
2021-04-11	1718	2873.43	52	72.1429	780	-1	1859	6	57	90.5714	4349078	6858	2739721	48347	55205	51039.6	0.00886736	0.035634	0.0562981	79.6701	88.1828	2541.71	40185.6	1.0214e+08	2398.05	0.000949914	0.00911508	0.0120887	0.533899	0.551793	0.722919	0.133627	0.623774	1.04364	2.05058
2021-04-10	2801	2907.29	75	75.8571	781	-9	1853	14	80	94.8571	4342220	18466	2691374	21087	39553	46480.9	0.00975195	0.0389717	0.062548	77.235	85.1776	2434	39963	97269942	2913.81	0.00119599	0.00887862	0.0132946	0.59317	0.502508	0.757127	0.146144	0.686	1.14139	2.14761
2021-04-09	2747	2968.86	78	75.1429	790	14	1839	14	106	95.5714	4323754	18390	2670287	38980	57370	49704.9	0.00988939	0.0393044	0.0597297	76.9202	85.1098	2431.57	39744	9.66404e+07	3183.76	0.00116022	0.0088287	0.013482	0.566443	0.537363	0.762828	0.147391	0.695669	1.15114	2.16378
2021-04-08	3228	3016.43	73	74.2857	776	27	1825	20	120	92.7143	4305364	18058	2631307	40398	58456	49638.1	0.00966916	0.0379843	0.0607684	76.5433	85.3689	2440.86	39284	9.58866e+07	3445.09	0.00119294	0.00885746	0.0131817	0.576293	0.536642	0.740023	0.142441	0.680176	1.11247	2.0991
2021-04-07	3445	3054	75	73.4286	749	-2	1805	17	90	89.7143	4287306	20419	2590909	34760	55179	48924.1	0.00996264	0.0380883	0.0624232	73.6254	82.9855	2355.43	38231.1	9.00507e+07	3618.06	0.00118009	0.00884027	0.0135818	0.591986	0.528923	0.716078	0.142831	0.700821	1.11552	2.03117
2021-04-06	4309	3078.43	79	73.5714	751	-8	1788	17	88	89.2857	4266887	24543	2556149	50639	75182	49032.1	0.0079595	0.0351578	0.0627839	84.6875	88.123	2539.57	44170.9	1.12175e+08	3688.74	0.0010846	0.00871723	0.010851	0.595407	0.53009	0.712657	0.131842	0.55991	1.02969	2.02147
2021-04-05	1866	3082.86	73	72.5714	759	10	1771	10	93	89	4242344	6652	2505510	9680	16332	47717.4	0.00770555	0.0341146	0.0646065	86.3506	90.0561	2608.86	44272.7	1.15501e+08	3569.98	0.00106167	0.00893797	0.0105048	0.612692	0.515877	0.710376	0.12793	0.542046	0.999138	2.015
2021-04-04	1955	3062.57	78	71.4286	749	-6	1761	15	87	87.2857	4235692	8375	2495830	14919	23294	47613.9	0.00721216	0.0327351	0.064321	89.1129	91.6624	2666.43	45388.7	1.21026e+08	3079.64	0.000971193	0.00926952	0.00983217	0.609984	0.514757	0.696693	0.122756	0.507339	0.958736	1.97619
2021-04-03	3232	2990.29	70	68	755	2	1746	13	85	84.7143	4227317	19427	2480911	42694	62121	47325.9	0.00940249	0.0356971	0.063185	73.6489	83.4797	2373.14	37965.6	9.00977e+07	1163.17	0.000733929	0.00985692	0.0128182	0.599211	0.511644	0.676169	0.133864	0.661418	1.04549	1.91797
2021-04-02	3080	2976.14	72	68.2857	753	-2	1733	16	86	87	4207890	19049	2438217	37854	56903	46759.7	0.0100908	0.0379699	0.0636476	71.7087	81.1959	2291.29	37628.4	8.62175e+07	2062.39	0.00097227	0.00968001	0.0137565	0.603598	0.505523	0.694413	0.142387	0.709834	1.11205	1.96972
2021-04-01	3491	2749.86	67	65.5714	755	16	1717	16	99	83.1429	4188841	17628	2400363	35830	53458	40279.6	0.00954878	0.0360349	0.0682693	72.1358	81.6423	2307.29	37737.7	8.70717e+07	2809.55	0.00114659	0.00937186	0.0130176	0.647427	0.435466	0.663626	0.135131	0.671709	1.05538	1.88239
2021-03-31	3616	2620.86	76	63.4286	739	-2	1701	13	87	79	4171213	19477	2364533	36458	55935	40198.9	0.00910139	0.0342882	0.0651973	72	81.5506	2304	37673.6	8.67999e+07	3393.66	0.00119538	0.00921125	0.0124077	0.618295	0.434593	0.630559	0.128581	0.640237	1.00422	1.7886
2021-03-30	4340	2541.71	72	62.1429	741	3	1688	11	86	78.8571	4151736	23158	2328075	42821	65979	40185.6	0.00950465	0.0350521	0.0632494	70.0834	80.036	2249.71	36878.9	8.29669e+07	3754.22	0.00121603	0.00914326	0.0129575	0.599822	0.434449	0.629418	0.131445	0.668604	1.0266	1.78536
2021-03-29	1724	2434	65	59.1429	738	3	1677	13	81	79.4286	4128578	6724	2285254	8883	15607	39963	0.0100264	0.036471	0.0609063	68.2096	78.0312	2177.86	36374.9	7.92192e+07	3921.96	0.00122018	0.00901181	0.0136688	0.577601	0.432043	0.633979	0.136766	0.705308	1.06815	1.7983
2021-03-28	1449	2431.57	54	59.7143	735	7	1664	8	69	80.8571	4121854	8426	2276371	12852	21278	39744	0.0113239	0.0392701	0.0611808	64.3019	74.7151	2059	34678.9	7.14038e+07	3668.32	0.0011358	0.00885673	0.0154377	0.580205	0.429675	0.645382	0.147263	0.796581	1.15013	1.83064
2021-03-27	3133	2440.86	72	57.8571	728	21	1656	8	101	77.8571	4113428	19538	2263519	38620	58158	39284	0.00816413	0.0338614	0.0621336	76.2824	81.4191	2299.29	41475.9	9.53648e+07	1712.5	0.000335044	0.0084167	0.01113	0.58924	0.424702	0.621437	0.12698	0.574306	0.991725	1.76272
2021-03-26	1496	2355.43	53	56.1429	707	1	1648	5	59	77.7143	4093890	5911	2224899	5631	11542	38231.1	0.00793371	0.0337343	0.0616102	77.5773	81.5426	2303.71	42520.3	9.79546e+07	1494.53	0.000419746	0.00856322	0.0108158	0.584276	0.41332	0.620296	0.126504	0.558096	0.988002	1.75949
2021-03-25	2588	2539.57	52	57.7143	706	7	1643	11	70	81.5714	4087979	16483	2219268	36410	52893	44170.9	0.00842452	0.0365043	0.0574943	77.0131	79.6135	2234.57	43331	9.68262e+07	1229.84	0.000338716	0.00871535	0.011485	0.545243	0.477535	0.651083	0.136891	0.592622	1.06913	1.84682
2021-03-24	3062	2608.86	67	56.7143	699	0	1632	19	86	83.1429	4071496	19904	2182858	35938	55842	44272.7	0.00862546	0.0377163	0.058927	76.7962	78.7726	2204.43	43726.7	9.63924e+07	978.493	0.0003135	0.00876358	0.0117589	0.55883	0.478636	0.663626	0.141436	0.606757	1.10462	1.88239
2021-03-23	3586	2666.43	51	55.1429	699	18	1613	21	90	84	4051592	24091	2146920	40330	64421	45388.7	0.00858451	0.0385801	0.0587465	77.5253	78.0153	2177.29	44941.6	9.78506e+07	538.963	0.00042051	0.008895	0.0117031	0.557119	0.490701	0.670468	0.144676	0.603877	1.12992	1.9018
2021-03-22	1707	2373.14	69	56.2857	681	7	1592	15	91	87	4027501	6915	2106590	7159	14074	37965.6	0.00894085	0.0408999	0.0625078	77.2531	76.6163	2127.14	45745	9.73062e+07	644.267	0.000436068	0.00901443	0.0121889	0.592788	0.410449	0.694413	0.153375	0.628944	1.19787	1.96972
2021-03-21	1514	2291.29	41	53	674	2	1577	5	48	81.2857	4020586	7593	2099431	10465	18058	37628.4	0.00824374	0.0380373	0.0608924	77.9015	76.8913	2137	46140.9	9.8603e+07	999.479	0.000435198	0.00903318	0.0112385	0.577469	0.406804	0.648803	0.14264	0.579905	1.11403	1.84035
2021-03-20	2535	2307.29	60	54.7143	672	23	1572	17	100	85.7143	4012993	17681	2088966	33107	50788	37737.7	0.00918979	0.0425622	0.06114	75.2356	73.4556	2013.86	46314.7	9.32712e+07	1324.33	0.000404106	0.0092813	0.0125282	0.579818	0.407985	0.684151	0.159608	0.646455	1.24655	1.94061
2021-03-19	2785	2304	64	53.5714	649	4	1555	18	86	83.7143	3995312	18947	2055859	34173	53120	37673.6	0.00899859	0.0415367	0.0611569	75.1152	73.4995	2015.43	46159.1	9.30305e+07	1578.61	0.000530185	0.00942717	0.0122676	0.579978	0.407292	0.668187	0.155763	0.633005	1.21652	1.89533
2021-03-18	3073	2249.71	45	51.4286	645	15	1537	21	81	82.7143	3976365	20235	2021686	33371	53606	36878.9	0.00876209	0.0406744	0.0610028	75.8001	74.0056	2033.57	46420.9	9.44001e+07	1662.7	0.00050392	0.00953356	0.0119452	0.578516	0.3987	0.660205	0.152529	0.616369	1.19126	1.87269
2021-03-17	3465	2177.86	56	52.2857	630	25	1516	11	92	84	3956130	24721	1988315	38933	63654	36374.9	0.0095454	0.04335	0.0598726	72.6002	71.3312	1937.71	45414.6	8.80005e+07	1467.11	0.000384087	0.00962566	0.013013	0.567798	0.393251	0.670468	0.162563	0.671471	1.26962	1.9018
2021-03-16	1533	2059	59	50.4286	605	41	1505	11	111	78.8571	3931409	6244	1949382	6215	12459	34678.9	0.00942056	0.0420123	0.0593734	70.4537	69.6373	1877	44596.4	8.37075e+07	1290.19	0.000426836	0.00956741	0.0128428	0.563063	0.374916	0.629418	0.157546	0.662689	1.23045	1.78536
2021-03-15	1134	2299.29	46	48.5714	564	0	1494	5	51	72.1429	3925165	6120	1943167	5594	11714	41475.9	0.00907208	0.0397513	0.0554367	68.3609	67.9035	1814.86	43817.1	7.95219e+07	1173.91	0.000423836	0.00960719	0.0123678	0.525731	0.448399	0.575827	0.149067	0.638175	1.16422	1.63335
2021-03-14	1626	2303.71	53	47.5714	564	19	1489	7	79	73.1429	3919045	8579	1937573	10244	18823	42520.3	0.0099806	0.042971	0.0541792	65.2425	64.7588	1702.14	43054.6	7.3285e+07	1475.36	0.00043152	0.00979068	0.0136063	0.513805	0.45969	0.583808	0.161141	0.702085	1.25852	1.65599
2021-03-13	2512	2234.57	52	47.5714	545	24	1482	10	86	72.1429	3910466	18795	1927329	31544	50339	43331	0.0102109	0.0431292	0.0515698	63.9265	63.9377	1672.71	42238.6	7.06531e+07	2510.58	0.00115101	0.0101636	0.0139202	0.489059	0.468455	0.575827	0.161735	0.718282	1.26316	1.63335
2021-03-12	2405	2204.43	49	46	521	15	1472	15	79	66.5714	3891671	17733	1895785	29824	47557	43726.7	0.00974332	0.0408306	0.0504138	62.7626	62.758	1630.43	41906.3	6.83252e+07	3454.1	0.00195822	0.0107545	0.0132828	0.478096	0.472733	0.531357	0.153115	0.685393	1.19584	1.50721
2021-03-11	2570	2177.29	51	43.5714	506	27	1457	12	90	61.4286	3873938	18754	1865961	31324	50078	44941.6	0.00940682	0.0389917	0.048447	61.2511	61.2235	1575.43	41450.4	6.53022e+07	3808.01	0.00243084	0.0114929	0.0128241	0.459444	0.485867	0.490308	0.146219	0.661722	1.14198	1.39077
2021-03-10	2633	2127.14	43	41.2857	479	-5	1445	18	56	58	3855184	19224	1834637	32558	51782	45745	0.00913761	0.0375162	0.0465	60.337	60.4024	1546	41056.9	6.34739e+07	3801.2	0.00266694	0.0123818	0.0124571	0.44098	0.494553	0.462942	0.140686	0.642785	1.09876	1.31315
2021-03-09	3215	2137	46	40.8571	484	7	1427	11	64	58.7143	3835960	22870	1802079	37168	60038	46140.9	0.00969906	0.0391727	0.0463147	58.868	59.0871	1498.86	40388.1	6.05361e+07	3290.54	0.00250642	0.0133392	0.0132225	0.439223	0.498832	0.468643	0.146898	0.68228	1.14728	1.32932
2021-03-08	1165	2013.86	39	37.5714	477	11	1416	8	58	57.5714	3813090	12030	1764911	6995	19025	46314.7	0.0103565	0.0398694	0.043482	56.3948	57.5566	1444	38497	55589668	2277.5	0.00194949	0.0140624	0.0141188	0.412359	0.500712	0.459521	0.14951	0.728527	1.16768	1.30344
2021-03-07	1142	2015.43	53	36.2857	466	14	1408	5	72	56.5714	3801060	15311	1757916	9187	24498	46159.1	0.0125909	0.0442458	0.0436626	51.0652	52.9411	1278.57	35141.1	4.49305e+07	1173.79	0.00114117	0.0145232	0.0171649	0.414072	0.49903	0.451539	0.165922	0.885705	1.29586	1.2808
2021-03-06	2301	2033.57	41	33.8571	452	1	1403	5	47	53.5714	3785749	23687	1748729	29422	53109	46420.9	0.0143476	0.0473246	0.0438073	47.2692	48.8518	1132	32984.4	3.73384e+07	2234.77	0.00159317	0.0143158	0.0195597	0.415444	0.50186	0.427594	0.177467	1.00928	1.38603	1.21288
2021-03-05	2215	1937.71	32	32.1429	451	2	1398	9	43	53.8571	3762062	26171	1719307	29890	56061	45414.6	0.0149121	0.0486954	0.0426672	46.6582	48.1264	1106	32655	36116430	3262.65	0.0024258	0.0136191	0.0203293	0.404632	0.49098	0.429875	0.182608	1.04899	1.42618	1.21935
2021-03-04	2219	1877	35	31.7143	449	18	1389	13	66	54	3735891	24368	1689417	31334	55702	44596.4	0.0156286	0.050266	0.0420886	45.876	47.2416	1074.29	32162.9	3.45521e+07	3810.24	0.00295307	0.0127316	0.0213061	0.399144	0.482135	0.431015	0.188497	1.09939	1.47218	1.22259
2021-03-03	2702	1814.86	40	32.2857	431	9	1376	12	61	53.8571	3711523	24435	1658083	30118	54553	43817.1	0.01584	0.0515168	0.0414189	45.6004	46.4365	1045.43	32523.3	3.40008e+07	3840.36	0.00300599	0.0117214	0.0215943	0.392793	0.473711	0.429875	0.193188	1.11426	1.50881	1.21935
2021-03-02	2353	1702.14	23	30.5714	422	16	1364	17	56	50.2857	3687088	26693	1627965	34562	61255	43054.6	0.0147611	0.0484315	0.0395345	45.6332	46.2372	1038.29	32810.3	3.40665e+07	3435.14	0.00266063	0.0105972	0.0201234	0.374923	0.465466	0.401368	0.181618	1.03837	1.41845	1.13849
2021-03-01	1176	1672.71	30	30.4286	406	15	1347	6	51	48.5714	3660395	11846	1593403	6090	17936	42238.6	0.0135823	0.047255	0.0396016	46.4805	45.9462	1027.86	34791.7	3.57609e+07	2394.84	0.00204099	0.00964747	0.0185164	0.375559	0.456644	0.387685	0.177206	0.955444	1.38399	1.09968
2021-02-28	1269	1630.43	36	29.5714	391	12	1341	3	51	48.5714	3648549	16718	1587313	9612	26330	41906.3	0.0111394	0.0428427	0.0389065	50.4017	48.8996	1133.71	38460.7	4.36035e+07	1010.47	0.00108311	0.00894095	0.015186	0.368968	0.453052	0.387685	0.16066	0.783597	1.25477	1.09968
2021-02-27	1630	1575.43	29	28	379	8	1338	12	49	45.4286	3631831	23323	1577701	22742	46065	41450.4	0.00947055	0.0381249	0.0380075	52.5841	50.5138	1191.57	40256.3	4.79682e+07	1059.78	0.000486662	0.00859679	0.012911	0.360442	0.448124	0.3626	0.142968	0.666205	1.11659	1.02852
2021-02-26	1790	1546	29	27.1429	371	4	1326	11	44	42.1429	3608508	23861	1554959	26473	50334	41056.9	0.00869956	0.0356237	0.0376551	52.8212	50.2747	1183	40948.9	48442498	1968.25	0.000551537	0.00862674	0.0118599	0.3571	0.443869	0.336374	0.133589	0.61197	1.04334	0.954134
2021-02-25	1784	1498.86	39	27	367	10	1315	16	65	42.1429	3584647	23192	1528486	27055	50247	40388.1	0.00855686	0.0353209	0.0371113	53.2252	50.5577	1193.14	41277.9	4.92504e+07	2573.4	0.000943207	0.00890406	0.0116654	0.351943	0.436639	0.336374	0.132453	0.601932	1.03447	0.954134
2021-02-24	1913	1444	28	25.1429	357	0	1299	8	36	39	3561455	22523	1501431	26692	49215	38497	0.0079708	0.0329273	0.0375094	53.0643	50.3146	1184.43	41309.9	4.89286e+07	2991.3	0.00130833	0.00930948	0.0108664	0.355718	0.416194	0.311288	0.123477	0.560706	0.964365	0.882979
2021-02-23	2147	1278.57	22	23	357	11	1291	11	44	38.4286	3538932	25131	1474739	30412	55543	35141.1	0.00811288	0.0333086	0.0363839	52.2837	49.4576	1153.71	41056.4	4.73674e+07	3355.54	0.0015124	0.00989592	0.0110601	0.345044	0.379914	0.306727	0.124907	0.5707	0.975532	0.870041
2021-02-22	880	1132	24	24	346	20	1280	7	51	38.7143	3513801	10197	1444327	5413	15610	32984.4	0.00863666	0.0346592	0.0343192	51.0128	48.4333	1117	40130.3	4.48255e+07	3145.65	0.00159021	0.0105435	0.0117742	0.325464	0.356597	0.309008	0.129972	0.607545	1.01509	0.87651
2021-02-21	884	1106	25	24.2857	326	1	1273	3	29	35.7143	3503604	14716	1438914	8423	23139	32655	0.00873021	0.0334493	0.0338692	49.0544	47.0582	1067.71	38314.4	4.09089e+07	2814.09	0.00158344	0.0111743	0.0119017	0.321197	0.353036	0.285063	0.125435	0.614126	0.979654	0.808588
2021-02-20	1424	1074.29	23	24	325	0	1270	3	26	36	3488888	20892	1430491	22418	43310	32162.9	0.00968024	0.0349563	0.0334014	47.1946	46.002	1029.86	36111	3.71892e+07	2334.68	0.00163486	0.012017	0.0131968	0.31676	0.347715	0.287343	0.131086	0.680956	1.02379	0.815057
2021-02-19	1460	1045.43	28	24.4286	325	5	1267	11	44	38	3467996	23309	1408073	22344	45653	32523.3	0.0106408	0.0373911	0.032144	46.4558	45.6234	1016.29	35139.4	3.57117e+07	1988.3	0.00194376	0.0129629	0.0145063	0.304836	0.351612	0.303307	0.140216	0.748524	1.0951	0.860338
2021-02-18	1400	1038.29	26	23.4286	320	7	1256	10	43	37.8571	3444687	19966	1385729	17043	37009	32810.3	0.0113948	0.0386016	0.0316451	45.2116	44.6309	980.714	33876.6	3.32232e+07	1502.11	0.00207453	0.0138241	0.0155342	0.300105	0.354715	0.302166	0.144756	0.801565	1.13055	0.857104
2021-02-17	755	1027.86	13	22.8571	313	4	1246	15	32	35.7143	3424721	13643	1368686	12081	25724	34791.7	0.0120759	0.0384675	0.0295432	43.3874	43.1722	928.429	31854.7	2.95748e+07	962.604	0.00187775	0.0144588	0.0164628	0.280171	0.376136	0.285063	0.144253	0.849479	1.12662	0.808588
2021-02-16	1121	1133.71	29	23.4286	309	10	1231	7	46	35.8571	3411078	21545	1356605	18901	40446	38460.7	0.0126461	0.0401922	0.0294772	42.7772	42.1598	892.143	31782.3	2.83543e+07	810.594	0.0018171	0.0152106	0.0172401	0.279545	0.415802	0.286203	0.150721	0.889588	1.17714	0.811823
2021-02-15	698	1191.57	26	22.1429	299	-2	1224	6	30	33.2857	3389533	9697	1337704	3607	13304	40256.3	0.0130519	0.0395519	0.0295996	41.3512	40.7488	841.571	30303.4	2.55025e+07	935.365	0.0022519	0.0162979	0.0177934	0.280706	0.435214	0.265678	0.148319	0.918138	1.15838	0.753604
2021-02-14	662	1183	23	22	301	1	1218	7	31	35.2857	3379836	12378	1334097	7316	19694	40948.9	0.0146294	0.0441229	0.0288897	40.6599	39.581	799.714	30160.4	2.41197e+07	1281.94	0.00255197	0.017545	0.0199439	0.273974	0.442701	0.281642	0.165461	1.0291	1.29226	0.798885
2021-02-13	1222	1193.14	26	21.7143	300	7	1211	7	40	36.1429	3367458	20864	1326781	24969	45833	41277.9	0.0163014	0.0488511	0.0289052	39.6858	37.911	739.857	29967.4	2.21716e+07	1632.24	0.00306637	0.0188365	0.0222233	0.27412	0.446258	0.288483	0.183192	1.14672	1.43074	0.818291
2021-02-12	1410	1184.43	21	22.1429	293	12	1204	10	43	35.8571	3346594	23271	1301812	24391	47662	41309.9	0.0166692	0.0494874	0.0286718	39.3555	37.4845	724.571	29687.9	2.1511e+07	1854.11	0.00347595	0.0200082	0.0227248	0.271907	0.446604	0.286203	0.185578	1.1726	1.44937	0.811823
2021-02-11	1327	1153.71	22	21.8571	281	-3	1194	9	28	32.8571	3323323	23086	1277421	27793	50879	41056.4	0.015838	0.046729	0.0281007	38.9729	36.8867	703.143	29504.4	2.07458e+07	1867.83	0.00331348	0.0209547	0.0215915	0.266491	0.443864	0.262258	0.175234	1.11412	1.36859	0.743901
2021-02-10	1496	1117	17	22.2857	284	7	1185	9	33	34.4286	3300237	22800	1249628	28607	51407	40130.3	0.017338	0.0509298	0.0278343	45.4657	33.6912	676	29374.7	1.98573e+07	1662.15	0.00252329	0.022069	0.0236365	0.263965	0.433852	0.2748	0.190987	1.21964	1.49162	0.779479
2021-02-09	1526	1067.71	20	23.7143	277	1	1176	7	28	34.8571	3277437	23769	1221021	29246	53015	38314.4	0.020257	0.0557587	0.0278672	40.1659	31.2653	625.143	27525.6	1.72074e+07	1091.81	0.00148709	0.0226899	0.027616	0.264276	0.41422	0.278221	0.209095	1.42498	1.63305	0.789182
2021-02-08	638	1029.86	25	24	276	14	1169	5	44	34.8571	3253668	11337	1191775	6815	18152	36111	0.0217816	0.0585272	0.0285192	37.7571	29.8548	595.571	26870	1.6003e+07	782.523	0.00126836	0.0228155	0.0296944	0.27046	0.390399	0.278221	0.219477	1.53223	1.71413	0.789182
2021-02-07	733	1016.29	21	25.1429	262	13	1164	3	37	33.4286	3242331	13128	1184960	8869	21997	35139.4	0.0236701	0.0611445	0.0289215	33.9965	27.5243	546.714	25832	1.41227e+07	421.416	0.00165484	0.0225507	0.0322688	0.274275	0.379895	0.266819	0.229292	1.66507	1.79078	0.756839
2021-02-06	1161	980.714	29	24.5714	249	3	1161	6	38	31.2857	3229203	22028	1176091	24029	46057	33876.6	0.0245035	0.0616728	0.0289496	31.2868	25.6435	507.286	25169	1.27679e+07	533.605	0.00239575	0.0216833	0.033405	0.274542	0.366242	0.249715	0.231273	1.72369	1.80626	0.708323
2021-02-05	1195	928.429	19	22.5714	246	-3	1155	6	22	28.5714	3207175	21328	1152062	24560	45888	31854.7	0.0232947	0.0582242	0.0291457	30.2815	24.8531	490.714	24994.6	1.22652e+07	1072.41	0.00301192	0.0203785	0.0317572	0.276402	0.344384	0.22805	0.218341	1.63867	1.70525	0.646871
2021-02-04	1070	892.143	25	23	249	3	1149	11	39	28	3185847	16331	1127502	28065	44396	31782.3	0.0236379	0.0587178	0.0280704	29.4419	24.1921	476.857	24840.6	1.18454e+07	1608.52	0.0031572	0.0192889	0.0322249	0.266204	0.343601	0.223489	0.220192	1.6628	1.71971	0.633933
2021-02-03	1151	841.571	27	22	246	2	1138	7	36	24.8571	3169516	15121	1099437	23575	38696	30303.4	0.0216845	0.053654	0.0277715	28.6773	23.5447	463.286	24743	1.14631e+07	2095.19	0.0027829	0.0181083	0.029562	0.263369	0.327613	0.198404	0.201203	1.5254	1.5714	0.562778
2021-02-02	1261	799.714	22	22.7143	244	-4	1131	10	28	24.4286	3154395	16721	1075862	20870	37591	30160.4	0.0211365	0.0523256	0.0265153	28.8661	23.7151	466.857	24756	1.15575e+07	2377.19	0.00256758	0.0170756	0.0288149	0.251457	0.326067	0.194983	0.196221	1.48685	1.5325	0.553074
2021-02-01	543	739.857	33	22.5714	248	-7	1121	8	34	24.4286	3137674	3709	1054992	7642	11351	29967.4	0.0199279	0.0509232	0.0246887	30.2681	24.3284	479.714	25553.7	1.22585e+07	2352.72	0.00235044	0.015846	0.0271672	0.234134	0.32398	0.194983	0.190962	1.40183	1.49142	0.553074
2021-01-31	484	724.571	17	21.4286	255	-2	1113	7	22	23.1429	3133965	6656	1047350	6501	13157	29687.9	0.0175983	0.0461144	0.0244063	32.0523	25.3846	501.857	26203.9	1.31506e+07	1967.4	0.00151298	0.0151407	0.0239914	0.231456	0.320958	0.184721	0.172929	1.23795	1.35059	0.523965
2021-01-30	795	703.143	15	22.4286	257	-3	1106	7	19	23.1429	3127309	12890	1040849	19014	31904	29504.4	0.0153695	0.0424862	0.0238318	35.8663	27.4289	544.714	27643.1	1.50576e+07	1757.94	0.00105638	0.0147176	0.0209529	0.226007	0.318975	0.184721	0.159323	1.08117	1.24433	0.523965
2021-01-29	941	676	22	23.7143	260	-8	1099	4	18	25.4286	3114419	27286	1021835	18095	45381	29374.7	0.0156676	0.0452121	0.023013	38.2111	28.2738	562.429	28857	1.623e+07	2129.96	0.00108762	0.0147552	0.0213593	0.218242	0.317572	0.202965	0.169545	1.10214	1.32416	0.575715
2021-01-28	716	625.143	18	24.5714	268	-6	1095	5	17	27.4286	3087133	15796	1003740	18248	34044	27525.6	0.0153735	0.0463209	0.0227113	41.434	29.6912	592.143	30130.3	1.78414e+07	2688.33	0.00119262	0.0148425	0.0209584	0.215382	0.297581	0.218928	0.173703	1.08145	1.35663	0.620996
2021-01-27	858	595.571	32	25.5714	274	-9	1090	10	33	28.4286	3071337	20074	985492	17621	37695	26870	0.0144555	0.0448703	0.0221649	45.0836	31.6674	633.571	31040.3	1.96662e+07	3190.09	0.00174751	0.0152448	0.0197069	0.2102	0.290494	0.22691	0.168264	1.01687	1.31415	0.643636
2021-01-26	842	546.714	21	24.8571	283	-3	1080	10	28	25.7143	3051263	17204	967871	19036	36240	25832	0.0125295	0.0395952	0.0211642	46.7972	32.4237	649.429	31601.7	2.05231e+07	4136.73	0.00439899	0.0169079	0.0170811	0.20071	0.279272	0.205245	0.148482	0.881384	1.15965	0.582184
2021-01-25	436	507.286	25	26.1429	286	-2	1070	2	25	26.5714	3034059	3307	948835	6087	9394	25169	0.0149908	0.0417321	0.0201552	41.2015	31.8173	636.714	27838.6	1.77252e+07	4140.71	0.00736974	0.0199886	0.0204365	0.19114	0.272104	0.212087	0.156495	1.05452	1.22224	0.60159
2021-01-24	334	490.714	24	25.2857	288	-4	1068	2	22	26.1429	3030752	5776	942748	6097	11873	24994.6	0.0146368	0.0397653	0.0196328	41.4731	32.8053	657.429	27168	1.7861e+07	3742.88	0.00723162	0.0214585	0.019954	0.186187	0.270218	0.208666	0.14912	1.02963	1.16464	0.591887
2021-01-23	605	476.857	24	25.8571	292	4	1066	7	35	26.8571	3024976	12084	936651	18912	30996	24840.6	0.0156324	0.0403087	0.0191967	40.112	33.2278	666.286	25785.4	1.71805e+07	3103.36	0.00670805	0.0230955	0.0213113	0.182051	0.268553	0.214367	0.151158	1.09966	1.18055	0.608058
2021-01-22	585	463.286	28	25.2857	288	-5	1059	9	32	26.5714	3012892	12579	917739	19858	32437	24743	0.0162792	0.0400258	0.0187239	38.3958	33.112	663.857	24587.1	1.63224e+07	2492.81	0.00585988	0.0244954	0.022193	0.177567	0.267499	0.212087	0.150097	1.14516	1.17227	0.60159
2021-01-21	509	466.857	25	26.1429	293	-7	1050	6	24	27.4286	3000313	10974	897881	18481	29455	24756	0.0181897	0.0418118	0.0188583	35.9095	32.7372	656	22986.6	1.50792e+07	1929.53	0.00471546	0.0254824	0.0247976	0.178842	0.267639	0.218928	0.156794	1.27955	1.22457	0.620996
2021-01-20	516	479.714	27	27.2857	300	-20	1044	7	14	27.8571	2989339	11743	879400	18686	30429	25553.7	0.0260969	0.0481006	0.0187728	27.1001	29.0711	579.143	18431.6	1.06745e+07	1600.57	0.00351607	0.0269565	0.0355773	0.17803	0.276263	0.222349	0.180377	1.83578	1.40876	0.630699
2021-01-19	566	501.857	30	27	320	-2	1037	6	34	33.1429	2977596	10932	860714	20667	31599	26203.9	0.0340944	0.0590331	0.019152	25.1929	28.2261	561.429	17314.6	9.7209e+06	1427.56	0.00360653	0.0274353	0.0464802	0.181627	0.283292	0.264538	0.221374	2.39837	1.72894	0.75037
2021-01-18	320	544.714	19	26.5714	322	2	1031	1	22	32.4286	2966664	3712	840047	4461	8173	27643.1	0.0252804	0.0521599	0.0197052	31.4062	31.1018	621.714	20632.6	1.28276e+07	254.106	0.00226794	0.0266547	0.0344642	0.186873	0.298852	0.258837	0.1956	1.77835	1.52765	0.734198
2021-01-17	237	562.429	28	29.4286	320	-3	1030	2	27	35.5714	2962952	6090	835586	4705	10795	28857	0.0260957	0.0556052	0.0194902	33.0133	31.9604	639.714	21308.1	1.36311e+07	173.48	0.00257397	0.0273977	0.0355757	0.184834	0.311975	0.283922	0.208519	1.8357	1.62855	0.805354
2021-01-16	510	592.143	20	30.5714	323	4	1028	9	33	35.5714	2956862	11456	830881	18857	30313	30130.3	0.0254316	0.0541658	0.0196527	33.7253	32.7713	656.714	21298.6	1.39871e+07	164.229	0.00280238	0.0280865	0.0346704	0.186376	0.325741	0.283922	0.203122	1.78899	1.58639	0.805354
2021-01-15	610	633.571	34	32.2857	319	-9	1019	13	38	32.5714	2945406	11568	812024	20960	32528	31040.3	0.0231879	0.0490745	0.0204113	33.8446	33.1052	663.714	21163.9	1.40468e+07	146.745	0.00284754	0.0290108	0.0316115	0.193569	0.335579	0.259977	0.184029	1.63115	1.43728	0.737433
2021-01-14	599	649.429	33	34.4286	328	-12	1006	6	27	39	2933838	12275	791064	22764	35039	31601.7	0.0285086	0.0593736	0.0205504	33.1113	32.7781	656.857	20826.6	1.36801e+07	335.146	0.00196462	0.03056	0.0388651	0.194889	0.341649	0.311288	0.222651	2.00544	1.73892	0.882979
2021-01-13	671	636.714	25	36.4286	340	3	1000	23	51	40.5714	2921563	11864	768300	23116	34980	27838.6	0.0294484	0.061766	0.0228717	33.3053	32.7781	656.857	20974.3	1.37771e+07	809.41	0.00251817	0.0302153	0.0401464	0.216902	0.300965	0.323831	0.231622	2.07155	1.80899	0.918556
2021-01-12	866	657.429	27	39.7143	337	-13	977	15	29	40	2909699	12556	745184	29118	41674	27168	0.0286304	0.0606323	0.0241986	33.6934	32.9144	659.714	21177.6	1.39711e+07	2197.41	0.00446751	0.0289426	0.0390312	0.229486	0.293715	0.31927	0.227371	2.01401	1.77578	0.905619
2021-01-11	444	666.286	39	41.5714	350	-3	962	8	44	42	2897143	5953	716066	10717	16670	25785.4	0.0304814	0.0644878	0.0258396	33.3089	32.5123	651.286	21156.4	1.37789e+07	2932.96	0.0058251	0.0275808	0.0415546	0.245048	0.278768	0.335234	0.241829	2.14421	1.8887	0.9509
2021-01-10	445	663.857	36	43.7143	353	-9	954	0	27	42.1429	2891190	8464	705349	11244	19708	24587.1	0.0309168	0.0647782	0.0270002	33.0132	32.4783	650.571	20952.4	1.36311e+07	3242.21	0.00640318	0.0259822	0.0421482	0.256054	0.265814	0.336374	0.242918	2.17484	1.89721	0.954134
2021-01-09	800	656	32	43.7143	362	-24	954	4	12	42.1429	2882726	11828	694105	24855	36683	22986.6	0.0319022	0.0676606	0.0285384	32.1711	31.1563	622.857	21208.7	1.321e+07	3134.55	0.00634506	0.0244044	0.0434916	0.270642	0.24851	0.336374	0.253727	2.24416	1.98162	0.954134
2021-01-08	721	579.143	49	44.8571	386	-5	950	39	83	46.8571	2870898	11857	669250	24601	36458	18431.6	0.0340322	0.0743764	0.0314212	33.288	31.497	630	21854.7	13768470	2655.15	0.00552619	0.0227389	0.0463953	0.297981	0.199265	0.374002	0.278912	2.39399	2.17832	1.06087
2021-01-07	510	561.429	47	44	391	-8	911	-1	38	40.2857	2859041	4882	644649	3815	8697	17314.6	0.0260959	0.060567	0.0324252	36.6263	33.1733	665.143	23209.4	1.54376e+07	1812.6	0.00241037	0.0207566	0.0355759	0.307502	0.187189	0.321551	0.227126	1.83571	1.77387	0.912088
2021-01-06	816	621.714	48	44.4286	399	-6	912	5	47	42	2854159	13881	640834	16405	30286	20632.6	0.0205389	0.0555241	0.0301327	46.649	37.5276	756.429	27033.6	2.0449e+07	400.169	0.000571131	0.0199589	0.0280003	0.285761	0.22306	0.335234	0.208215	1.44481	1.62617	0.9509
2021-01-05	928	639.714	40	45.8571	405	-2	907	5	43	42.5714	2840278	11817	624429	20179	31996	21308.1	0.0190979	0.0532714	0.0300221	50.3335	39.5651	799.143	27893.9	2.22912e+07	107.044	0.000512803	0.0198445	0.0260357	0.284712	0.230364	0.339795	0.199768	1.34344	1.5602	0.963837
2021-01-04	427	656.714	54	48.4286	407	-14	902	5	45	45.5714	2828461	3234	604250	5048	8282	21298.6	0.0192913	0.0542886	0.0308337	52.9968	41.4867	839.429	28141.6	2.36228e+07	257.368	0.000393152	0.0199685	0.0262993	0.29241	0.230261	0.36374	0.203582	1.35704	1.58999	1.03176
2021-01-03	390	663.714	36	50.1429	421	-10	897	1	27	49	2825227	4366	599202	4138	8504	21163.9	0.0198723	0.0559635	0.0313607	55.066	43.2108	875.571	28161.6	2.46575e+07	353.356	0.00027012	0.0200485	0.0270914	0.297408	0.228804	0.391106	0.209863	1.39791	1.63904	1.10938
2021-01-02	262	656.857	40	52.5714	431	2	896	3	45	52.8571	2820861	3156	595064	1642	4798	20826.6	0.0202441	0.0567833	0.0315394	57.9709	45.8479	930.857	28049.3	2.61099e+07	502.894	0.00027372	0.0200441	0.0275983	0.299102	0.225158	0.421893	0.212937	1.42407	1.66305	1.19671
2021-01-01	597	656.857	43	53.4286	429	-9	893	3	37	53.5714	2817705	14679	593422	13960	28639	20974.3	0.0201558	0.0565696	0.0313173	58.9084	46.6179	947	28066.1	2.65786e+07	658.763	0.000269421	0.0199828	0.027478	0.296995	0.226755	0.427594	0.212136	1.41786	1.6568	1.21288
2020-12-31	932	659.714	50	54.4286	438	-5	890	5	50	55.4286	2803026	13572	579462	18351	31923	21177.6	0.0205121	0.0576181	0.0311516	59.796	47.3334	962	28089.9	2.70224e+07	733.774	0.000367846	0.019855	0.0279636	0.295424	0.228952	0.442417	0.216068	1.44292	1.6875	1.25493
2020-12-30	942	651.286	58	55.1429	443	-15	885	8	51	55.2857	2789454	14433	561111	20582	35015	21156.4	0.0197383	0.0550733	0.0307843	61.7698	49.33	1003.86	27901.7	2.80093e+07	761.528	0.000536774	0.0199294	0.0269088	0.291941	0.228724	0.441277	0.206525	1.38849	1.61297	1.25169
2020-12-29	1047	650.571	58	55.7143	458	-9	877	15	64	58.7143	2775021	15491	540529	16438	31929	20952.4	0.0199658	0.0547562	0.0310499	64.566	52.594	1072.29	27425	2.94074e+07	791.321	0.00106759	0.0203115	0.0272189	0.29446	0.226518	0.468643	0.205336	1.40449	1.60368	1.32932
2020-12-28	476	622.857	66	59.2857	467	-2	862	5	69	61	2759530	3309	524091	4030	7339	21208.7	0.019851	0.0541535	0.029368	67.209	55.1766	1126.43	27280	3.0729e+07	957.66	0.0016025	0.0208245	0.0270624	0.278509	0.229289	0.486887	0.203075	1.39642	1.58603	1.38107
2020-12-27	342	630	53	62	469	-4	857	5	54	63.5714	2756221	3467	520061	2676	6143	21854.7	0.0198413	0.0531534	0.0288267	69.8311	58.4952	1196	26789.3	3.204e+07	1019.09	0.00202786	0.0214837	0.0270492	0.273376	0.236273	0.507412	0.199325	1.39573	1.55674	1.43929
2020-12-26	262	665.143	46	64.4286	473	3	852	1	50	63.5714	2752754	3217	517385	2615	5832	23209.4	0.0198154	0.0522669	0.0286583	69.9147	59.4628	1216.29	26376.9	3.20818e+07	1039.89	0.00194101	0.0219177	0.0270139	0.271779	0.250919	0.507412	0.196001	1.39391	1.53078	1.43929
2020-12-25	617	756.429	50	66.1429	470	-6	851	6	50	65.7143	2749537	15549	514770	14513	30062	27033.6	0.0192613	0.0504054	0.0279811	73.9856	63.6332	1303.71	26169.3	3.41173e+07	956.457	0.00171468	0.0222005	0.0262585	0.265357	0.292262	0.524515	0.18902	1.35493	1.47626	1.4878
2020-12-24	873	799.143	55	72.7143	476	-19	845	13	49	72.2857	2733988	14116	500257	17659	31775	27893.9	0.0210329	0.054193	0.0286494	74.487	65.071	1333.86	25765.9	3.4368e+07	753.817	0.00113594	0.0226249	0.0286736	0.271695	0.301563	0.576967	0.203224	1.47956	1.58719	1.63658
2020-12-23	937	839.429	62	76	495	4	832	9	75	77	2719872	15298	482598	18289	33587	28141.6	0.022413	0.056582	0.0298288	74.4612	66.3589	1360.86	25245.1	3.4355e+07	500.021	0.000914581	0.0228156	0.0305552	0.282879	0.304241	0.614595	0.212182	1.57664	1.65716	1.74332
2020-12-22	853	875.571	83	79.2857	491	-14	823	11	80	80.5714	2704574	16762	464309	16961	33723	28161.6	0.0235567	0.0575628	0.031091	74.1575	68.2124	1399.71	24435.9	3.42032e+07	366.645	0.00105973	0.0226696	0.0321143	0.29485	0.304457	0.643101	0.21586	1.65709	1.68588	1.82418
2020-12-21	526	930.857	85	81.4286	505	-10	812	12	87	85.2857	2687812	4966	447348	6895	11861	28049.3	0.0244652	0.0588409	0.0331865	75.4711	70.5837	1449.43	24050.9	3.486e+07	558.397	0.00124497	0.0222339	0.0333529	0.314722	0.303243	0.68073	0.220653	1.721	1.72332	1.93091
2020-12-20	588	947	70	78.1429	515	-19	800	3	54	82.8571	2682846	8639	440453	6987	15626	28066.1	0.0228793	0.0544345	0.0337417	78.1807	74.0522	1522.14	23792	3.62148e+07	701.068	0.0011868	0.0215184	0.0311909	0.319987	0.303425	0.661345	0.20413	1.60945	1.59426	1.87593
2020-12-19	901	962	58	80.2857	534	7	797	0	65	85.4286	2674207	17200	433466	15401	32601	28089.9	0.0217952	0.0521269	0.0342472	84.1433	79.6195	1638.86	23916.7	3.91961e+07	770.804	0.00108271	0.0211585	0.0297129	0.324782	0.303682	0.68187	0.195476	1.53318	1.52668	1.93414
2020-12-18	916	1003.86	96	81.7143	527	-15	797	15	96	86	2657007	16849	418065	19235	36084	27901.7	0.0222318	0.0534399	0.0359783	83.1177	78.2089	1609.29	24037.6	3.86833e+07	765.779	0.00107553	0.0211475	0.0303081	0.341198	0.301648	0.686431	0.200399	1.56389	1.56513	1.94708
2020-12-17	1155	1072.29	78	82.5714	542	-10	782	14	82	90.5714	2640158	15853	398830	17656	33509	27425	0.0223682	0.0548728	0.0390988	86.7333	80.1783	1650.57	24531.6	4.04911e+07	763.278	0.000966294	0.020995	0.0304941	0.370791	0.296494	0.722919	0.205773	1.57349	1.6071	2.05058
2020-12-16	1190	1126.43	85	83	552	2	768	13	100	90.2857	2624305	17290	381174	16437	33727	27280	0.0213906	0.053029	0.0412914	90.1675	82.6587	1702.57	24790.9	4.22082e+07	695.053	0.00080541	0.0206581	0.0291613	0.391584	0.294926	0.720639	0.198859	1.50472	1.5531	2.04411
2020-12-15	1240	1196	98	84.4286	550	-8	755	23	113	91	2607015	17577	364737	15360	32937	26789.3	0.0205069	0.0519406	0.0446447	94.5019	85.0164	1752	25328.4	4.43754e+07	586.749	0.000758267	0.0204699	0.0279565	0.423385	0.289621	0.72634	0.194777	1.44255	1.52122	2.06028
2020-12-14	639	1216.29	62	85	558	6	732	2	70	88.1429	2589438	7178	349377	4801	11979	26376.9	0.0194565	0.0497581	0.0461119	96.3561	85.9431	1771.43	25574	4.53025e+07	505.988	0.000820877	0.0203447	0.0265246	0.437299	0.285162	0.703535	0.186593	1.36867	1.4573	1.9956
2020-12-13	693	1303.71	85	88.8571	552	-25	730	12	72	93.2857	2582260	9432	344576	6360	15792	26169.3	0.02036	0.0528061	0.0498185	97.3872	85.7115	1766.57	25936.1	4.5818e+07	375.287	0.000950972	0.0202586	0.0277564	0.47245	0.282918	0.744584	0.198023	1.43223	1.54657	2.11203
2020-12-12	1194	1333.86	68	91.1429	577	-6	718	7	69	99.7143	2572828	15683	338216	15601	31284	25765.9	0.0217182	0.0567387	0.0517684	97.5767	85.2753	1757.43	26125	4.59128e+07	272.803	0.00150469	0.0198006	0.0296079	0.490942	0.278557	0.795895	0.21277	1.52776	1.66175	2.25758
2020-12-11	1395	1360.86	102	95.4286	583	12	711	14	128	102.143	2557145	17101	322615	15646	32747	25245.1	0.0211644	0.0565396	0.0539057	102.274	87.6195	1806.57	26714.4	4.82615e+07	131.126	0.00156072	0.0191251	0.028853	0.511211	0.272927	0.815279	0.212024	1.48881	1.65592	2.31256
2020-12-10	1534	1399.71	81	94.8571	571	-7	697	6	80	98.5714	2540044	17326	306969	15168	32494	24435.9	0.0200101	0.0532777	0.0572812	104.273	89.6978	1850.14	26625.4	4.92608e+07	240.905	0.00135628	0.018611	0.0272793	0.543222	0.264178	0.786773	0.199792	1.40761	1.56038	2.2317
2020-12-09	1677	1449.43	95	97.5714	578	-1	691	11	105	104	2522718	18014	291801	12278	30292	24050.9	0.0200732	0.0538661	0.0602652	109.372	93.5411	1930.71	26834.9	5.18104e+07	295.32	0.00124352	0.0182661	0.0273653	0.571521	0.260016	0.830103	0.201998	1.41205	1.57762	2.35461
2020-12-08	1382	1522.14	102	96.7143	579	-21	680	12	93	106.143	2504704	19438	279523	10612	30050	23792	0.0196307	0.0527586	0.0639771	113.891	97.4116	2011.86	26875.6	5.40698e+07	376.78	0.000969573	0.0179009	0.0267621	0.606723	0.257217	0.847206	0.197845	1.38092	1.54518	2.40312
2020-12-07	1251	1638.86	89	98	600	0	668	17	106	110.429	2485266	6105	268911	4421	10526	23916.7	0.0188534	0.0505493	0.0685235	122.895	105.65	2184.57	26811.7	5.85721e+07	443.317	0.000598558	0.0176112	0.0257025	0.649838	0.258565	0.881414	0.18956	1.32624	1.48047	2.50016
2020-12-06	904	1609.29	101	97.4286	600	6	651	10	117	107.857	2479161	9214	264490	3754	12968	24037.6	0.0171542	0.0461802	0.0669488	131.501	112.853	2335.57	26920.6	6.28749e+07	524.555	0.000273113	0.0174525	0.023386	0.634904	0.259872	0.860889	0.173176	1.20671	1.35251	2.44194
2020-12-05	1383	1650.57	98	97	594	-18	641	6	86	107.286	2469947	19092	260736	8547	27639	24531.6	0.0169896	0.0451431	0.0672836	132.047	114.808	2376.57	26571	6.31479e+07	554.585	0.000555426	0.0176917	0.0231615	0.638079	0.265213	0.856328	0.169286	1.19513	1.32214	2.429
2020-12-04	1667	1702.57	98	100.286	612	-10	635	15	103	114.857	2450855	18241	252189	8841	27082	24790.9	0.0175661	0.0460851	0.0686774	136.523	120.328	2492.29	26235.3	6.53858e+07	605.632	0.000783276	0.018048	0.0239474	0.651298	0.268016	0.916762	0.172819	1.23568	1.34973	2.60042
2020-12-03	1882	1752	100	100.714	622	9	620	9	118	116.429	2432614	18904	243348	10895	29799	25328.4	0.0175956	0.0461861	0.0691713	138.09	121.691	2520.86	26248.7	6.61693e+07	667.59	0.00111479	0.0184387	0.0239876	0.655982	0.273828	0.929304	0.173198	1.23776	1.35269	2.636
2020-12-02	2186	1771.43	89	100.571	613	17	611	14	120	118	2413710	19112	232453	9368	28480	25574	0.0175168	0.0454595	0.0692668	140.479	125.262	2595.71	25952	6.7364e+07	599.322	0.00115063	0.0187563	0.0238802	0.656887	0.276483	0.941847	0.170473	1.23222	1.33141	2.67158
2020-12-01	2199	1766.57	111	100.286	596	-4	597	16	123	120.429	2394598	21032	223085	9891	30923	25936.1	0.0176029	0.0452569	0.0681123	142.579	128.376	2661	25709.9	6.84139e+07	516.802	0.00102901	0.0190323	0.0239977	0.645939	0.280398	0.961231	0.169713	1.23828	1.32547	2.72656
2020-11-30	1044	1757.43	85	98.8571	600	-3	581	6	88	120.286	2373566	7203	213194	4169	11372	26125	0.0177426	0.0449882	0.06727	141.34	128.982	2673.71	25356	6.77947e+07	380.003	0.0008215	0.019314	0.0241881	0.637951	0.282439	0.960091	0.168706	1.24811	1.3176	2.72333
2020-11-29	1193	1806.57	98	98.7143	603	-3	575	18	113	122.714	2366363	12320	209025	4106	16426	26714.4	0.0188283	0.0470453	0.0676253	136.102	125.868	2608.43	24986.4	6.51753e+07	302.908	0.000492528	0.0196586	0.0256682	0.64132	0.288812	0.979475	0.17642	1.32448	1.37785	2.77831
2020-11-28	1747	1850.14	121	99.4286	606	-1	557	19	139	125.286	2354043	21112	204919	8342	29454	26625.4	0.0194839	0.0481313	0.0694878	134.356	125.609	2603	24703.1	6.43023e+07	315.37	0.000330778	0.0197859	0.0265619	0.658983	0.28785	1	0.180492	1.37059	1.40966	2.83653
2020-11-27	2013	1930.71	101	97.5714	607	-1	538	14	114	124.143	2332931	21061	196577	9784	30845	26834.9	0.0203011	0.0496203	0.071948	128.053	120.785	2501.86	24442.1	6.11507e+07	312.194	0.000378542	0.0197503	0.027676	0.682314	0.290114	0.990878	0.186076	1.42808	1.45327	2.81065
2020-11-26	2018	2011.86	99	93.4286	608	11	524	19	129	122.857	2311870	21211	186793	10307	31518	26875.6	0.0198186	0.0485081	0.0748582	129.733	122.256	2532.71	24476	6.19907e+07	287.906	0.000709091	0.019414	0.0270183	0.709913	0.290554	0.980616	0.181905	1.39414	1.42069	2.78154
2020-11-25	2152	2184.57	87	87.7143	597	35	505	15	137	118	2290659	21363	176486	9652	31015	26811.7	0.0194484	0.0473352	0.0814782	127.098	120.355	2492.86	24338.9	6.06733e+07	240.503	0.0010149	0.019064	0.0265136	0.772694	0.289864	0.941847	0.177507	1.3681	1.38634	2.67158
2020-11-24	2135	2335.57	101	83.8571	562	13	490	8	122	114.857	2269296	22164	166834	10081	32245	26920.6	0.0195751	0.0476868	0.0867579	123.102	116.335	2408.57	24361	5.86752e+07	216.803	0.00116849	0.0187718	0.0266862	0.822763	0.29104	0.916762	0.178826	1.37701	1.39664	2.60042
2020-11-23	1388	2376.57	84	78.4286	549	9	482	12	105	113.857	2247132	11209	156753	4289	15498	26571	0.0201546	0.0484175	0.0894423	118.735	113.616	2351.57	24023	5.64918e+07	146.159	0.00118844	0.018481	0.0274763	0.84822	0.287261	0.90878	0.181566	1.41778	1.41804	2.57778
2020-11-22	1498	2492.29	103	74.8571	540	18	470	10	131	109.429	2235923	12698	152464	3105	15803	26235.3	0.0197193	0.0468358	0.0949975	116.737	112.894	2336.43	23751.3	5.54932e+07	752.233	0.00117079	0.0184701	0.0268828	0.900902	0.283632	0.873432	0.175634	1.38715	1.37172	2.47751
2020-11-21	2311	2520.86	108	70.2857	522	3	460	20	131	105.429	2223225	22798	149359	8122	30920	26248.7	0.0192351	0.0457334	0.0960374	115.372	111.408	2305.29	23776	5.48105e+07	1088.72	0.00168811	0.0187665	0.0262228	0.910764	0.283777	0.841505	0.1715	1.35309	1.33943	2.38695
2020-11-20	2581	2595.71	72	60.2857	519	20	440	13	105	97.5714	2200427	23148	141237	7982	31130	25952	0.0179469	0.0432306	0.10002	114.484	109.105	2257	24088	54366616	1401.54	0.00225395	0.0192583	0.0244666	0.948532	0.280569	0.778791	0.162115	1.26248	1.26613	2.20906
2020-11-19	3227	2661	59	55.4286	499	19	427	17	95	93	2177279	23325	133255	7746	31071	25709.9	0.0173684	0.04183	0.103501	112.842	107.497	2223.29	24084	5.35456e+07	1465.41	0.00240029	0.0198577	0.0236779	0.981547	0.277951	0.742303	0.156862	1.22178	1.22511	2.10556
2020-11-18	3209	2673.71	60	54.1429	480	37	410	18	115	89.2857	2153954	25765	125509	6012	31777	25356	0.0174035	0.0414924	0.105447	108.358	104.09	2151.86	23841.4	5.13033e+07	1312.45	0.00218956	0.0204569	0.0237258	1	0.274126	0.712657	0.155596	1.22425	1.21522	2.02147
2020-11-17	2422	2608.43	63	51.7143	443	43	392	9	115	85.4286	2128189	23954	119497	5844	29798	24986.4	0.0175392	0.0418036	0.104394	103.166	98.9244	2043.57	23834.4	4.87074e+07	1096.16	0.00197943	0.0213317	0.0239107	0.990012	0.27013	0.68187	0.156763	1.23379	1.22433	1.93414
2020-11-16	2198	2603	59	48.5714	400	8	383	7	74	79.2857	2104235	11911	113653	1237	13148	24703.1	0.0200785	0.0440511	0.105371	84.7268	87.2992	1799.86	21939.4	3.94878e+07	643.467	0.00121176	0.0221864	0.0273726	0.999281	0.267068	0.632839	0.165192	1.41242	1.29016	1.79507
2020-11-15	1698	2501.86	71	46	392	26	376	6	103	77	2092324	14262	112416	1635	15897	24442.1	0.0217942	0.0468696	0.102358	76.4123	79.8103	1642.86	21505.6	3.53306e+07	532.369	0.00110355	0.0222417	0.0297115	0.970709	0.264246	0.614595	0.175761	1.53311	1.3727	1.74332
2020-11-14	2835	2532.71	38	40.8571	366	30	370	8	76	71.4286	2078062	24896	110781	3947	28843	24476	0.0226775	0.047201	0.103477	68.7462	73.6297	1513.29	20814	3.14975e+07	503.985	0.00136456	0.0220039	0.0309157	0.981322	0.264612	0.570125	0.177004	1.59525	1.38241	1.61718
2020-11-13	3038	2492.86	38	40.2857	336	26	362	9	73	67	2053166	24970	106834	4465	29435	24338.9	0.022143	0.0461796	0.102423	66.2668	70.6519	1450.86	20855.1	3.02578e+07	507.39	0.00189579	0.0213817	0.0301871	0.971321	0.263129	0.534778	0.173173	1.55765	1.3525	1.51691
2020-11-12	3316	2408.57	50	36.8571	310	13	353	6	69	60.5714	2028196	24922	102369	3672	28594	24361	0.0215628	0.0457488	0.09887	61.9326	64.6008	1324	21216.6	2.80907e+07	581.022	0.00231152	0.0207391	0.029396	0.937627	0.263369	0.483466	0.171558	1.51683	1.33988	1.37137
2020-11-11	2752	2351.57	43	33.8571	297	34	347	11	88	56.7143	2003274	25714	98697	3476	29190	24023	0.0235267	0.0487296	0.0978883	53.9637	56.962	1163.86	20712.4	2.41063e+07	678.544	0.00240526	0.0203155	0.0320735	0.928318	0.259715	0.45268	0.182736	1.65499	1.42718	1.28404
2020-11-10	2384	2336.43	41	30.2857	263	24	336	7	72	48.8571	1977560	25217	95221	2598	27815	23751.3	0.0235223	0.0468622	0.0983706	47.2922	51.1767	1042.57	19922.4	2.07706e+07	791.923	0.00201002	0.0195875	0.0320674	0.932891	0.256777	0.389966	0.175733	1.65468	1.37249	1.10615
2020-11-09	1490	2305.29	41	26.2857	239	11	329	6	58	43.5714	1952343	10687	92623	634	11321	23776	0.0204655	0.0437652	0.0969585	48.3314	48.9348	995.571	21384.9	2.12902e+07	925.013	0.00102436	0.0188787	0.0279002	0.9195	0.257044	0.347777	0.16412	1.43965	1.28178	0.986478
2020-11-08	1914	2257	35	21.4286	228	21	323	8	64	38.5714	1941656	15112	91989	1022	16134	24088	0.0201295	0.0429458	0.0936981	44.0743	44.2874	898.143	21334.7	1.91616e+07	923.843	0.000765214	0.018675	0.0274421	0.88858	0.260417	0.307868	0.161047	1.41601	1.25778	0.873275
2020-11-07	2556	2223.29	34	17.7143	207	11	315	0	45	31.4286	1926544	24086	90967	3797	27883	24084	0.0183221	0.0386304	0.0923138	40.0578	40.2534	813.571	21084	17153340	833.298	0.00117737	0.0188487	0.0249781	0.875452	0.260374	0.250855	0.144864	1.28887	1.1314	0.711558
2020-11-06	2448	2151.86	14	13.7143	196	9	315	5	28	27.5714	1902458	25987	87170	3603	29590	23841.4	0.0176448	0.035622	0.0902571	37.0028	38.3658	774	20188.4	1.56258e+07	605.965	0.00154661	0.0193255	0.0240547	0.855947	0.257752	0.220068	0.133583	1.24122	1.04329	0.62423
2020-11-05	2917	2043.57	29	12.4286	187	8	310	5	42	26.5714	1876471	23176	83567	3052	26228	23834.4	0.0185972	0.0367154	0.0857403	34.3269	35.9672	723.714	19742.4	1.42879e+07	499.884	0.0014805	0.019829	0.0253531	0.813113	0.257676	0.212087	0.137683	1.30822	1.07531	0.60159
2020-11-04	2646	1799.86	18	10	179	10	305	5	33	23.7143	1853295	24204	80515	3084	27288	21939.4	0.018431	0.0359853	0.0820376	31.4841	32.8803	659	19524.3	1.28665e+07	575.106	0.00148335	0.0202425	0.0251266	0.777998	0.237189	0.189282	0.134945	1.29653	1.05393	0.536903
2020-11-03	2166	1642.86	13	8.85714	169	16	300	6	35	21.7143	1829091	25075	77431	2913	27988	21505.6	0.0185604	0.035514	0.0763922	29.1496	30.6111	611.429	19134.3	1.16992e+07	773.721	0.00163862	0.0209449	0.025303	0.72446	0.232498	0.173318	0.133178	1.30563	1.04012	0.491622
2020-11-02	1152	1513.29	7	8.71429	153	13	294	3	23	19.8571	1804016	11986	74518	1519	13505	20814	0.0190398	0.0360945	0.0727052	26.6097	27.6878	550.143	18957.4	1.04293e+07	1188.41	0.0017717	0.0218143	0.0259565	0.689495	0.225022	0.158495	0.135354	1.33935	1.05713	0.449575
2020-11-01	1678	1450.86	9	8.71429	140	5	291	0	14	19.4286	1792030	14708	72999	1398	16106	20855.1	0.0213453	0.0397428	0.0695683	23.9552	24.7645	488.857	18619	9.10203e+06	1660.61	0.00140894	0.022498	0.0290996	0.659747	0.225467	0.155074	0.149036	1.50153	1.16398	0.439872
2020-10-31	2056	1324	6	8.85714	135	7	291	5	18	18.1429	1777322	23480	71601	2705	26185	21216.6	0.02166	0.0401518	0.0624041	22.5035	22.9996	451.857	18537.3	8.3762e+06	2106.55	0.0014817	0.0229489	0.0295286	0.591805	0.229374	0.144812	0.150569	1.52367	1.17595	0.410763
2020-10-30	1690	1163.86	5	8.71429	128	14	286	2	21	16.8571	1753842	23323	68896	6218	29541	20712.4	0.021169	0.0390728	0.0561912	21.6773	22.0251	431.429	18457.6	7.96312e+06	2414.95	0.00243206	0.0239237	0.0288592	0.532886	0.223924	0.13455	0.146523	1.48913	1.14436	0.381654
2020-10-29	1211	1042.57	12	9.42857	114	6	284	4	22	15.5714	1730519	12069	62678	894	12963	19922.4	0.0214918	0.0380853	0.0523315	20.2417	20.9485	408.857	17720.9	7.2453e+06	2294.88	0.00288702	0.0251288	0.0292992	0.496283	0.215383	0.124287	0.14282	1.51184	1.11543	0.352545
2020-10-28	1547	995.571	10	9.85714	108	6	280	3	19	15.1429	1718450	20123	61784	4128	24251	21384.9	0.0233479	0.0394639	0.046555	18.7226	19.7492	383.714	16902.6	6.48576e+06	1956.87	0.00333908	0.0266122	0.0318296	0.441501	0.231193	0.120867	0.14799	1.6424	1.15581	0.342841
2020-10-27	1259	898.143	12	9.28571	102	7	277	3	22	14.1429	1698327	20198	57656	2949	23147	21334.7	0.0246462	0.0385364	0.0420977	17.2278	18.9519	367	15635.9	5.73836e+06	1484.18	0.00319564	0.0275588	0.0335996	0.399231	0.230651	0.112885	0.144511	1.73373	1.12864	0.320201
2020-10-26	715	813.571	7	8.71429	95	11	274	2	20	12.4286	1678129	11978	54707	1815	13793	21084	0.0238262	0.0340909	0.0385871	16.1838	18.8361	364.571	14308.1	5.21634e+06	1007	0.00292622	0.0280502	0.0324817	0.365939	0.227941	0.0992018	0.127841	1.67605	0.998445	0.281389
2020-10-25	790	774	10	9.28571	84	-7	272	2	5	11.5714	1666151	16590	52892	2046	18636	20188.4	0.0245015	0.0321046	0.0383388	15.1966	18.6384	360.429	13103.1	4.72275e+06	636.908	0.00229855	0.0285895	0.0334023	0.363584	0.218259	0.0923603	0.120392	1.72356	0.940272	0.261983
2020-10-24	935	723.714	5	9.14286	91	2	270	2	9	12.2857	1649561	20072	50846	2584	22656	19742.4	0.0284833	0.0342084	0.0366578	14.3777	18.5771	359.143	12010	4.31331e+06	504.247	0.00179153	0.028861	0.0388306	0.347642	0.213437	0.0980616	0.128282	2.00366	1.00189	0.278154
2020-10-23	841	659	10	9.85714	89	-1	268	3	12	12.8571	1629489	20449	48262	3562	24011	19524.3	0.0296047	0.035686	0.0337528	14.437	18.6316	360.286	12054.1	4.34294e+06	573.613	0.00230726	0.0283708	0.0403594	0.320093	0.211079	0.102623	0.133822	2.08254	1.04516	0.291092
2020-10-22	882	611.429	15	9.57143	90	4	265	0	19	13.5714	1609040	20327	44700	2873	23200	19134.3	0.0318755	0.038446	0.0319546	14.2664	18.2841	353	12061.3	4.25763e+06	579.401	0.00277805	0.0275452	0.0434552	0.303039	0.206862	0.108324	0.144172	2.24228	1.126	0.307264
2020-10-21	865	550.143	6	9.28571	86	1	265	5	12	12.1429	1588713	19915	41827	3985	23900	18957.4	0.0299745	0.0349507	0.0290199	13.8532	18.0183	347.429	11660.1	4.05107e+06	491.239	0.00298755	0.0259908	0.0408635	0.275208	0.20495	0.0969213	0.131065	2.10855	1.02363	0.27492
2020-10-20	667	488.857	8	9.42857	85	0	260	2	10	11.4286	1568798	19406	37842	1986	21392	18619	0.0280853	0.0319872	0.0262558	13.8896	18.4885	357.286	11389.3	4.06923e+06	401.563	0.00269721	0.0248741	0.0382881	0.248995	0.201291	0.0912201	0.119952	1.97566	0.936833	0.258748
2020-10-19	438	451.857	11	9.14286	85	1	258	2	14	10.8571	1549392	7236	35856	288	7524	18537.3	0.0276017	0.0306947	0.0243756	13.6181	18.3182	353.714	11120.6	3.9335e+06	302.776	0.00229587	0.0243522	0.0376288	0.231164	0.200408	0.0866591	0.115105	1.94164	0.898977	0.245811
2020-10-18	438	431.429	9	8.57143	84	1	256	0	10	9.85714	1542156	14898	35568	616	15514	18457.6	0.0264019	0.0284771	0.0233741	13.2181	17.957	346.143	10786	3.7335e+06	187.48	0.00189299	0.0240392	0.0359931	0.221667	0.199546	0.0786773	0.106789	1.85724	0.834029	0.22317
2020-10-17	482	408.857	10	9.14286	83	2	256	1	13	9.28571	1527258	18798	34952	2331	21129	17720.9	0.0250521	0.0266393	0.0230721	13.1642	18.0729	348.571	10633.6	3.70656e+06	197.943	0.0021151	0.0241767	0.034153	0.218803	0.191582	0.0741163	0.0998975	1.76229	0.780206	0.210233
2020-10-16	508	383.714	8	8.42857	81	-1	255	10	17	8.57143	1508460	19247	32621	2034	21281	16902.6	0.0238257	0.0249377	0.0227015	12.9462	17.8412	343.714	10466.7	3.59756e+06	200.312	0.00329602	0.0249973	0.032481	0.215289	0.182735	0.0684151	0.0935162	1.67602	0.730367	0.194061
2020-10-15	453	367	13	7.42857	82	-4	245	0	9	7.42857	1489213	19856	30587	2106	21962	15635.9	0.0209945	0.0217119	0.0234717	12.8278	17.7662	342.143	10341.7	3.53834e+06	250.336	0.00326242	0.025274	0.0286213	0.222592	0.16904	0.059293	0.0814196	1.47686	0.635892	0.168186
2020-10-14	436	364.571	7	6.42857	86	-3	245	3	7	8	1469357	20126	28481	1405	21531	14308.1	0.0221573	0.0229226	0.02548	12.9722	18.0933	349	10345.4	3.61055e+06	233.643	0.00270269	0.0258091	0.0302065	0.241638	0.154686	0.063854	0.0859599	1.55865	0.671352	0.181124
2020-10-13	408	360.429	6	6	89	-2	242	2	6	8.14286	1449231	19561	27076	1259	20820	13103.1	0.0244325	0.0251212	0.027507	12.4167	16.9076	324.143	10281.9	3.33279e+06	199.288	0.00217097	0.026433	0.0333083	0.260861	0.141659	0.0649943	0.0942045	1.71871	0.735743	0.184358
2020-10-12	295	359.143	7	5.57143	91	-2	240	2	7	8.57143	1429670	6670	25817	296	6966	12010	0.0254102	0.0269784	0.0299037	12.4975	16.601	317.714	10617.1	3.37322e+06	114.475	0.0020726	0.0265394	0.0346412	0.283589	0.129841	0.0684151	0.101169	1.78748	0.790137	0.194061
2020-10-11	280	360.286	13	5.71429	93	-7	238	0	6	9.42857	1423000	9162	25521	1195	10357	12054.1	0.0273643	0.029623	0.029889	12.6423	16.6282	318.286	10825.4	3.44558e+06	97.7501	0.00215817	0.0270228	0.0373051	0.28345	0.130318	0.0752566	0.111086	1.92494	0.86759	0.213467
2020-10-10	306	353	5	4.42857	100	2	238	1	8	10.1429	1413838	12981	24326	2420	15401	12061.3	0.0307964	0.0328096	0.0292672	12.3381	16.1921	309.143	10653.7	3.29352e+06	112.483	0.00217144	0.0270728	0.041984	0.277554	0.130396	0.0809578	0.123036	2.16637	0.960919	0.229639
2020-10-09	391	347.429	1	4.71429	98	7	237	1	9	9.42857	1400857	10587	21906	1827	12414	11660.1	0.0257631	0.028109	0.0297963	13.0705	17.4459	335.429	10910.6	3.65972e+06	122.768	0.00151077	0.0262584	0.0351223	0.282571	0.126059	0.0752566	0.105409	1.8123	0.82325	0.213467
2020-10-08	436	357.286	6	5.28571	91	3	236	4	13	8.71429	1390270	11234	20079	1434	12668	11389.3	0.0247398	0.0265217	0.0313703	12.7959	17.1189	328.571	10720.3	3.52238e+06	122.191	0.00336096	0.0274786	0.0337272	0.297499	0.12313	0.0695553	0.0994565	1.74032	0.776762	0.197296
2020-10-07	407	353.714	4	4.71429	88	1	232	3	8	9	1379036	11805	18645	1291	13096	11120.6	0.0265246	0.0283146	0.0318072	12.5373	16.6078	317.857	10674.9	3.39308e+06	292.67	0.00337814	0.0284094	0.0361603	0.301642	0.120225	0.0718358	0.10618	1.86587	0.829271	0.203764
2020-10-06	399	346.143	3	4.57143	87	4	229	2	9	8.85714	1367231	12105	17354	1063	13168	10786	0.0251774	0.027361	0.0320919	12.7869	16.8872	323.714	10867.3	3.5179e+06	616.029	0.00371589	0.0280594	0.0343238	0.304341	0.116608	0.0706956	0.102604	1.7711	0.801341	0.20053
2020-10-05	303	348.571	8	4.85714	83	1	227	4	13	10	1355126	6003	16291	1272	7275	10633.6	0.0287939	0.0309872	0.0327803	12.697	16.8395	322.714	10761.7	3.47296e+06	767.808	0.00382354	0.027951	0.039254	0.31087	0.11496	0.0798176	0.116202	2.0255	0.907544	0.226405
2020-10-04	229	343.714	4	4.28571	82	3	223	4	11	9.57143	1349123	9459	15019	948	10407	10466.7	0.0277148	0.0302756	0.0328388	12.6582	16.526	316.143	10924	3.45354e+06	905.773	0.00468921	0.0267749	0.0377829	0.311425	0.113156	0.0763968	0.113534	1.9496	0.886705	0.216702
2020-10-03	267	342.143	7	4.14286	79	-6	219	2	3	8.57143	1339664	11622	14071	971	12593	10341.7	0.0250949	0.027637	0.0330838	12.5823	16.2398	310.143	11013	3.4156e+06	1005.37	0.00532287	0.0256534	0.0342113	0.313748	0.111805	0.0684151	0.103639	1.7653	0.809426	0.194061
2020-10-02	460	349	5	4.14286	85	-4	217	3	4	10.1429	1328042	9706	13100	812	10518	10345.4	0.0343051	0.0374078	0.0337347	11.6644	14.3795	271.143	10904.4	2.95666e+06	990.946	0.00540617	0.0261158	0.0467674	0.319921	0.111845	0.0809578	0.140279	2.41319	1.09559	0.229639
2020-10-01	411	324.143	2	3.85714	89	11	214	2	15	10	1318336	10787	12288	0	10787	10281.9	0.0312549	0.0361757	0.0315257	12.1501	14.6316	276.429	11574.4	3.1995e+06	832.458	0.00418665	0.0243131	0.042609	0.298972	0.111158	0.0798176	0.135659	2.19862	1.0595	0.226405
2020-09-30	354	317.714	3	4.85714	78	-1	212	5	7	8.57143	1307549	10754		0	10754	10617.1	0.0240751	0.0300451	0.0299247	12.8717	15.0541	285.286	12479.7	3.56028e+06	633.66	0.00285681	0.0231343	0.0328211	0.283789	0.114783	0.0684151	0.112669	1.69356	0.879952	0.194061
2020-09-29	416	318.286	5	5.14286	79	6	207	6	17	8.57143	1296795	12101		0	12101	10825.4	0.0244182	0.0306592	0.0294017	12.7716	14.7816	279.571	12555.9	3.51026e+06	539.666	0.00399374	0.0240439	0.0332888	0.278829	0.117035	0.0684151	0.114972	1.7177	0.897938	0.194061
2020-09-28	269	309.143	4	5.57143	73	5	201	1	10	7.57143	1284694	6107		0	6107	10653.7	0.0205613	0.0269036	0.0290174	13.1158	14.8701	281.429	13084.6	3.68237e+06	473.869	0.00481371	0.0249992	0.0280307	0.275184	0.115178	0.0604333	0.100888	1.44638	0.787944	0.171421
2020-09-27	218	335.429	3	5.85714	68	0	200	1	4	7.28571	1278587	9532		0	9532	10910.6	0.0198646	0.0267576	0.0307434	13.0865	14.434	272.286	13470	3.66769e+06	647.101	0.00626669	0.0274261	0.0270809	0.291554	0.117955	0.0581528	0.100341	1.39737	0.78367	0.164952
2020-09-26	315	328.571	7	6.42857	68	5	199	2	14	9.71429	1269055	12619		0	12619	10720.3	0.0283313	0.0385269	0.0306495	12.6087	13.4732	252.143	13598.7	3.42882e+06	810.554	0.00714185	0.0304932	0.0386234	0.290663	0.115898	0.0775371	0.144476	1.99296	1.12837	0.219936
2020-09-25	286	317.857	3	6	63	-5	197	5	3	7.57143	1256436	10073		0	10073	10674.9	0.0216861	0.0304423	0.0297762	12.7339	13.3097	248.714	14037.7	3.49138e+06	794.177	0.00711724	0.0305712	0.0295641	0.282381	0.115407	0.0604333	0.114159	1.5255	0.891585	0.171421
2020-09-24	366	323.714	9	5.85714	68	-5	192	1	5	7.71429	1246363	13134		0	13134	10867.3	0.0230034	0.0321812	0.029788	12.4582	12.8804	239.714	13989.7	3.35353e+06	656.411	0.0059427	0.0320122	0.0313601	0.282492	0.117487	0.0615735	0.120679	1.61818	0.942513	0.174655
2020-09-23	358	322.714	5	5.85714	73	-4	191	6	7	8.85714	1233229	12212		0	12212	10761.7	0.0304424	0.0396673	0.0299873	11.5701	12.0967	223.286	13030.3	2.90948e+06	401.71	0.00444835	0.0337038	0.0415014	0.284382	0.116346	0.0706956	0.148752	2.14147	1.16177	0.20053
2020-09-22	352	316.143	8	5.57143	77	-2	185	4	10	8.42857	1221017	10899		0	10899	10924	0.031105	0.0399188	0.0289402	11.1705	11.5175	211.143	12833.6	2.70972e+06	311.188	0.00440007	0.0337632	0.0424047	0.274453	0.1181	0.0672748	0.149696	2.18808	1.16913	0.190827
2020-09-21	453	310.143	6	4.85714	79	1	181	1	8	8.85714	1210118	7905		0	7905	11013	0.03755	0.0460282	0.0281615	10.4686	10.6248	192.429	12257.9	2.35876e+06	286.042	0.00435714	0.0338286	0.051191	0.267068	0.119062	0.0706956	0.172606	2.64145	1.34806	0.20053
2020-09-20	170	271.143	7	4.71429	78	13	180	1	21	9.42857	1202213	8200		0	8200	10904.4	0.0413341	0.0495495	0.0248654	10.3132	10.5226	190.286	11987.6	2.28106e+06	436.982	0.00522211	0.0319561	0.0563498	0.235809	0.117889	0.0752566	0.185811	2.90764	1.45119	0.213467
2020-09-19	240	276.429	4	4.14286	65	-6	179	1	-1	7.14286	1194013	12301		0	12301	11574.4	0.0288773	0.0364964	0.0238827	10.6981	10.7816	195.714	12638.4	2.47352e+06	501.843	0.00470505	0.0290855	0.0393677	0.22649	0.125132	0.0570125	0.136861	2.03137	1.0689	0.161718
2020-09-18	327	285.286	2	3.85714	71	2	178	0	4	7.85714	1181712	11420		0	11420	12479.7	0.0317735	0.0393701	0.02286	10.6968	10.9656	199.571	12390.9	2.47286e+06	520.161	0.00502582	0.0284515	0.0433161	0.216791	0.134919	0.0627138	0.147638	2.2351	1.15306	0.177889
2020-09-17	359	279.571	9	4	69	2	178	2	13	8.42857	1170292	12395		0	12395	12555.9	0.0348443	0.041844	0.0222662	10.589	11.0541	201.429	12008.9	2.41893e+06	526.09	0.0050502	0.0273134	0.0475024	0.21116	0.135742	0.0672748	0.156915	2.45112	1.22551	0.190827
2020-09-16	312	281.429	3	3.28571	67	0	176	1	4	7.57143	1157897	13348		0	13348	13084.6	0.0308581	0.0378571	0.0215084	10.6584	10.986	200	12268.1	2.45363e+06	395.234	0.00454004	0.025122	0.0420681	0.203974	0.141458	0.0604333	0.141964	2.17071	1.10875	0.171421
2020-09-15	310	272.286	3	3.28571	67	8	175	2	13	8.42857	1144549	11522		0	11522	13470	0.0315632	0.0401907	0.0202142	11.0919	11.4494	209.714	12733.4	2.67038e+06	230.461	0.004322	0.0233673	0.0430293	0.1917	0.145625	0.0672748	0.150715	2.22031	1.1771	0.190827
2020-09-14	180	252.143	5	3	59	5	173	2	12	6.85714	1133027	7145		0	7145	13598.7	0.024442	0.0323015	0.0185417	11.3621	11.572	212.286	13215.6	2.80548e+06	325.085	0.00312503	0.0212316	0.0333212	0.175839	0.147017	0.054732	0.121131	1.71937	0.946037	0.155249
2020-09-13	207	248.714	3	3	54	1	171	1	5	6.28571	1125882	12890		0	12890	14037.7	0.0212401	0.0284605	0.0177176	11.6698	11.9809	220.857	13399.4	2.95936e+06	520.345	0.00281227	0.0205516	0.0289562	0.168024	0.151763	0.050171	0.106727	1.49413	0.833545	0.142312
2020-09-12	302	239.714	2	3.14286	53	1	170	1	4	6.85714	1112992	18638		0	18638	13989.7	0.0244395	0.0318514	0.017135	11.3626	11.7151	215.286	13032.7	2.80576e+06	2317.7	0.00384593	0.0194387	0.0333179	0.162499	0.151244	0.054732	0.119443	1.7192	0.932854	0.155249
2020-09-11	287	223.286	3	3	52	3	169	2	8	6.71429	1094354	11953		0	11953	13030.3	0.0238064	0.0314592	0.0171359	11.3918	11.6265	213.429	13214.6	2.82037e+06	2970.34	0.00440272	0.017443	0.0324547	0.162507	0.140871	0.0535918	0.117972	1.67466	0.921368	0.152015
2020-09-10	372	211.143	4	2.71429	49	3	167	0	7	6	1082401	16096		0	16096	12833.6	0.0195048	0.0259099	0.0164524	11.9034	12.492	231.571	13283.9	3.07616e+06	3243.25	0.00400153	0.0155804	0.0265905	0.156025	0.138745	0.0478905	0.0971622	1.37207	0.758843	0.135843
2020-09-09	248	192.429	3	2.85714	46	4	167	3	10	5.85714	1066305	16046		0	16046	12257.9	0.0185752	0.0240047	0.0156984	12.0575	13.0848	244	12923	3153212	3214.01	0.00371921	0.0145851	0.0253231	0.148875	0.132521	0.0467503	0.0900176	1.30667	0.703043	0.132608
2020-09-08	169	190.286	1	2.71429	42	0	164	1	2	4.85714	1050259	12423		0	12423	11987.6	0.0166132	0.0206436	0.0158736	11.5984	12.6691	235.286	12426	2.92366e+06	2976.77	0.00328073	0.0139814	0.0226484	0.150536	0.129599	0.0387685	0.0774135	1.16866	0.604604	0.109968
2020-09-07	156	195.714	5	3.28571	42	1	163	2	8	5.57143	1037836	10218		0	10218	12638.4	0.0196819	0.0235365	0.0154857	11.4126	12.7373	236.714	11958.4	2.83073e+06	2433.86	0.00313124	0.0137783	0.0268319	0.146857	0.136635	0.0444698	0.0882619	1.38453	0.689331	0.12614
2020-09-06	144	199.571	4	3.14286	41	1	161	4	9	5.71429	1027618	12554		0	12554	12390.9	0.0134496	0.0253004	0.0161063	14.2484	12.2194	225.857	18811.3	4.24866e+06	584.811	0.00182265	0.0129994	0.0183355	0.152744	0.133959	0.04561	0.0948767	0.946112	0.740993	0.129374
2020-09-05	187	201.429	1	2.85714	40	2	157	0	3	4.71429	1015064	11922		0	11922	12008.9	0.0104696	0.0196195	0.0167733	14.7568	12.9076	240.286	18739.6	4.50285e+06	2972.9	0.00273824	0.0137004	0.0142729	0.159069	0.129829	0.0376283	0.0735731	0.73648	0.574611	0.106734
2020-09-04	202	200	1	2.85714	38	-1	157	3	3	4.71429	1003142	10576		0	10576	12268.1	0.0107686	0.0198556	0.0163024	14.5067	12.7713	237.429	18438.4	4.37781e+06	3854.97	0.00324176	0.0150874	0.0146806	0.154603	0.132632	0.0376283	0.0744585	0.757516	0.581525	0.106734
2020-09-03	241	209.714	5	3.42857	39	1	154	0	6	5	992566	12066		0	12066	12733.4	0.012538	0.0219436	0.0164696	13.7269	12.3148	227.857	17501.7	3.98789e+06	4197.91	0.00352124	0.016695	0.0170927	0.156188	0.137662	0.0399088	0.0822884	0.881982	0.642677	0.113202
2020-09-02	233	212.286	2	3.57143	38	0	154	1	3	5.57143	980500	14154		0	14154	13215.6	0.0143488	0.024984	0.0160633	13.5168	12.0831	223	17411.9	3.88284e+06	4151.47	0.00311677	0.0176985	0.0195614	0.152335	0.142875	0.0444698	0.0936899	1.00937	0.731724	0.12614
2020-09-01	207	220.857	5	4	38	2	153	0	7	6.42857	966346	16979		0	16979	13399.4	0.0151914	0.0280199	0.0164826	14.2145	12.3897	229.429	18444.6	4.23171e+06	3864.2	0.00292417	0.0178753	0.0207101	0.156311	0.144862	0.0513113	0.105075	1.06864	0.82064	0.145546
2020-08-31	183	215.286	4	3.42857	36	1	153	4	9	5.57143	949367	8485		0	8485	13032.7	0.0142299	0.0253082	0.0165189	13.5817	11.9468	220.143	17785.3	3.9153e+06	2914.48	0.00267397	0.0183211	0.0193993	0.156656	0.140898	0.0444698	0.0949059	1.001	0.741221	0.12614
2020-08-30	157	213.429	2	2.85714	35	-1	149	1	2	4.28571	940882	9880		0	9880	13214.6	0.0183564	0.0189155	0.016151	10.4205	12.2535	226.571	10304.6	2.33472e+06	411.053	0.00221434	0.0193825	0.0250249	0.153167	0.142864	0.0342075	0.0709332	1.29128	0.553992	0.0970306
2020-08-29	177	231.571	1	2.85714	36	1	148	1	3	4.28571	931002	13737		0	13737	13283.9	0.020179	0.0198282	0.0174325	9.9988	11.756	216.143	9826.14	2.12385e+06	414.344	0.00317612	0.0204309	0.0275095	0.16532	0.143613	0.0342075	0.0743556	1.41949	0.580722	0.0970306
2020-08-28	270	244	5	3	35	0	147	0	5	4.57143	917265	13833		0	13833	12923	0.0220217	0.0214909	0.0188811	9.90286	11.5925	212.714	9759	2.07588e+06	1281.64	0.00318356	0.0205652	0.0300216	0.179057	0.139712	0.036488	0.080591	1.54911	0.629421	0.103499
2020-08-27	259	235.286	6	2.71429	35	2	147	2	10	4.42857	903432	15441		0	15441	12426	0.0195621	0.0210169	0.018935	10.2788	11.4971	210.714	10743.7	2.26385e+06	2061.01	0.00316237	0.0201232	0.0266685	0.179568	0.134338	0.0353478	0.0788136	1.37609	0.615539	0.100265
2020-08-26	293	236.714	5	1.85714	33	2	145	2	9	3.28571	887991	15441		0	15441	11958.4	0.015587	0.0164639	0.0197948	9.96707	10.9656	199.571	10562.6	2.10799e+06	2332.96	0.00317304	0.0203523	0.0212494	0.187722	0.129284	0.0262258	0.0617394	1.09646	0.482189	0.0743901
2020-08-25	168	225.857	1	1.57143	31	0	143	0	1	3.28571	872550	14412		0	14412	18811.3	0.0183119	0.0177743	0.0120065	9.33971	10.2637	184.857	9706.43	1.7943e+06	2434.58	0.00311188	0.0219054	0.0249642	0.113863	0.20337	0.0262258	0.0666538	1.28815	0.52057	0.0743901
2020-08-24	170	240.286	0	1.71429	31	0	143	0	0	3.85714	858138	9758		0	9758	18739.6	0.0216591	0.0217216	0.0128224	9.31278	9.91616	177.571	10028.9	1.78084e+06	2184.29	0.00268194	0.0225576	0.0295274	0.1216	0.202595	0.0307868	0.0814562	1.52361	0.636178	0.0873275
2020-08-23	284	237.429	2	2	31	0	143	0	2	4	848380	10365		0	10365	18438.4	0.0256954	0.0253394	0.0128768	8.86449	8.97579	157.857	9861.43	1.5567e+06	1739.25	0.00281932	0.0230685	0.03503	0.122117	0.199339	0.031927	0.0950226	1.80754	0.742133	0.0905619
2020-08-22	264	227.857	2	2	31	3	143	0	5	4.14286	838015	11211		0	11211	17501.7	0.0211191	0.0281553	0.0130191	9.67443	8.46471	147.143	13331.7	1.96167e+06	2349.79	0.00263352	0.0224139	0.0287911	0.123466	0.189212	0.0330673	0.105583	1.48562	0.824606	0.0937963
2020-08-21	209	223	3	2.14286	28	-2	143	3	4	4	826804	10354		0	10354	17411.9	0.0189274	0.0285423	0.0128074	9.97777	8.13081	140.143	15079.9	2.11333e+06	2235.22	0.00487396	0.0241948	0.0258033	0.121458	0.188241	0.031927	0.107034	1.33145	0.835939	0.0905619
2020-08-20	269	229.429	0	2	30	2	140	0	2	3.71429	816450	12168		0	12168	18444.6	0.0211663	0.0304807	0.0124388	9.26072	7.25859	121.857	14400.6	1.75481e+06	2310.9	0.00785149	0.0275594	0.0288555	0.117963	0.199406	0.0296465	0.114302	1.48894	0.892709	0.0840932
2020-08-19	217	220.143	3	2.71429	28	3	140	3	9	4.42857	804282	63411		0	63411	17785.3	0.0264586	0.0382244	0.0123778	9.09864	6.97239	115.857	14446.9	1.67377e+06	2326.83	0.00917018	0.0307086	0.0360704	0.117384	0.192278	0.0353478	0.143342
2020-08-18	269	226.571	2	2.57143	25	2	137	1	5	3.42857	740871	13910		0	13910	10304.6	0.0228772	0.0325203	0.0219875	8.74846	6.47494	105.429	14215.1	1.49868e+06	2433.36	0.010067	0.0331392	0.031188	0.208517	0.111404	0.027366	0.121951
2020-08-17	150	216.143	2	2.42857	23	-1	136	0	1	3.28571	726961	7650		0	7650	9826.14	0.0252351	0.0353846	0.0219967	8.35519	5.87529	92.8571	14022	1.30204e+06	2592.89	0.0108665	0.0371553	0.0344024	0.208604	0.106231	0.0262258	0.132692
2020-08-16	217	212.714	2	2.28571	24	1	136	0	3	3.57143	719311	3808		0	3808	9759	0.0211137	0.0428816	0.0217967	9.13414	5.41873	83.2857	20309.9	1.69152e+06	2759.4	0.0102797	0.0406165	0.0287838	0.206708	0.105505	0.0285063	0.160806
2020-08-15	230	210.714	3	2.14286	23	1	136	0	4	4	715503	10582		0	10582	10743.7	0.0335852	0.0544747	0.0196128	8.1331	4.94854	73.4286	16219.9	1.191e+06	3422.38	0.0315883	0.055615	0.0457859	0.185997	0.116151	0.031927	0.20428
2020-08-14	254	199.571	2	1.85714	22	0	136	0	2	4	704921	17583		0	17583	10562.6	0.0424795	0.059322	0.0188942	7.63436	4.66234	67.4286	13964.9	941630	3930.14	0.0374989	0.0677611	0.0579113	0.179182	0.114193	0.031927	0.222458
2020-08-13	204	184.857	5	1.57143	22	-2	136	4	7	3.71429	687338	7553		0	7553	9706.43	0.043211	0.0613208	0.0190448	7.47024	4.33526	60.5714	14191	859569	4217.7	0.0380958	0.0768941	0.0589086	0.18061	0.104937	0.0296465	0.229953
2020-08-12	262	177.571	2	0.857143	24	-2	132	2	2	2.85714	679785	11046		0	11046	10028.9	0.0434728	0.057971	0.017706	7.06555	3.79693	49.2857	13335	657225	4071.45	0.0480093	0.0948957	0.0592655	0.167914	0.108423	0.022805	0.217391
2020-08-11	196	157.857	1	0.714286	26	2	130	1	4	2.71429	668739	10561		0	10561	9861.43	0.0509896	0.0648464	0.0160075	6.81574	3.44259	41.8571	12717.6	532321	3623.97	0.049321	0.113042	0.069513	0.151806	0.106613	0.0216648	0.243174
2020-08-10	126	147.143	1	0.571429	24	2	129	0	3	2.28571	658178	7180		0	7180	13331.7	0.0494639	0.0613027	0.0110371	6.6753	3.22453	37.2857	12393.4	462098	2786.13	0.0437852	0.129157	0.0674329	0.104669	0.14413	0.018244	0.229885
2020-08-09	203	140.143	1	0.714286	22	5	129	0	6	2.28571	650998	10701		0	10701	15079.9	0.126103	0.0677966	0.00929338	6.11362	3.05417	33.7143	5376.29	181258	318.5	0.0262266	0.143333	0.171913	0.0881332	0.16303	0.018244	0.254237
2020-08-08	152	121.857	1	0.857143	17	3	129	0	4	2	640297	9314		0	9314	14400.6	0.118608	0.0636364	0.00846197	6.08835	2.94514	31.4286	5365.29	168623	280.183	0.0277179	0.141762	0.161695	0.0802485	0.155686	0.0159635	0.238636
2020-08-07	151	115.857	0	0.714286	14	0	129	0	0	1.57143	630983	11590		0	11590	14446.9	0.106411	0.0561224	0.00801954	6.04645	2.7816	28	5274.14	147676	249.162	0.039595	0.134259	0.145067	0.0760528	0.156186	0.0125428	0.210459
2020-08-06	153	105.429	0	1.14286	14	1	129	0	1	2.28571	619393	9810		0	9810	14215.1	0.169223	0.0824742	0.00741664	6.02124	2.76797	27.7143	4873.71	135072	245.323	0.0476534	0.127855	0.230697	0.0703352	0.153681	0.018244	0.309278
2020-08-05	124	92.8571	1	1.14286	13	0	129	0	1	2.14286	609583	9874		0	9874	14022	0.170496	0.0824176	0.00662225	6.00247	2.6862	26	4834	125684	254.116	0.0587373	0.106264	0.232433	0.0628017	0.151593	0.0171038	0.309066
2020-08-04	121	83.2857	0	1	13	0	129	1	1	2	599709	34853		0	34853	20309.9	0.163794	0.076087	0.00410075	5.99531	2.69983	26.2857	4645.29	122105	394.368	0.0598652	0.0839953	0.223296	0.0388892	0.219571	0.0159635	0.285326
2020-08-03	77	73.4286	2	1.14286	13	1	128	0	3	1.85714	564856	19417		0	19417	16219.9	0.148698	0.0698925	0.00452708	6.00089	2.71346	26.5714	4700.29	124893	456.383	0.0505915	0.0651684	0.202717	0.0429323	0.175354	0.0148233	0.262097
2020-08-02	75	67.4286	2	0.857143	12	2	128	0	4	1.42857	545439	5946		0	5946	13964.9	0.115105	0.0552486	0.00482845	5.99932	2.67939	25.8571	4799.86	124111	427.9	0.0353697	0.0486225	0.15692	0.0457903	0.150975	0.0114025	0.207182
2020-08-01	110	60.5714	0	0.714286	10	1	128	0	1	0.857143	539493	9638		0	9638	14191	0.0660842	0.0295567	0.0042683	6.01051	2.8293	29	4472.57	129705	402.39	0.0199132	0.0367017	0.0900911	0.0404781	0.15342	0.00684151	0.110837
2020-07-31	78	49.2857	3	0.714286	9	2	128	0	5	1	529855	9968		0	9968	13335	0.0615876	0.0324074	0.00369597	6.07584	2.91789	30.8571	5262	162370	344.721	0.0157793	0.0335083	0.083961	0.0350505	0.144166	0.00798176	0.121528
2020-07-30	65	41.8571	0	0.285714	7	-1	128	1	0	0.285714	519887	8458		0	8458	12717.6	0.0180836	0.00900901	0.00329128	6.06709	2.95877	31.7143	4981.86	157996	345.418	0.00993228	0.0294803	0.024653	0.0312127	0.137491	0.0022805	0.0337838
2020-07-29	57	37.2857	0	0.428571	8	0	127	0	0	0.285714	511429	53889		0	53889	12393.4	0.0146146	0.00819672	0.00300851	6.1421	3.10869	34.8571	5608.57	195499	284.671	0.00872718	0.0307508	0.0199238	0.028531	0.133986	0.0022805	0.0307377
2020-07-28	52	33.7143	1	0.857143	8	-1	127	0	0	0.714286	457540	6223		0	6223	5376.29	0.0320053	0.0181159	0.00627093	6.19745	3.32674	39.4286	5660.29	223177	284.961	0.00526249	0.0339956	0.0436322	0.0594699	0.0581234	0.00570125	0.0679348
2020-07-27	35	31.4286	0	1	9	0	127	0	0	0.714286	451317	3632		0	3632	5365.29	0.0328773	0.0171821	0.00585776	6.18562	3.42896	41.5714	5226.14	217258	276.652	0.00616812	0.0330668	0.0448208	0.0555517	0.0580045	0.00570125	0.064433
2020-07-26	27	28	1	1.14286	9	-1	127	0	0	0.714286	447685	7529		0	7529	5274.14	0.0316592	0.016835	0.00530892	6.20233	3.46984	42.4286	5317.57	225617	255.187	0.00634158	0.0336561	0.0431603	0.0503468	0.0570192	0.00570125	0.0631313
2020-07-25	31	27.7143	0	1	10	2	127	0	2	1	440156	3646		0	3646	4873.71	0.0437305	0.0263158	0.00568648	6.20845	3.2586	38	6017.71	228673	277.269	0.0127051	0.0381633	0.0596168	0.0539274	0.0526901	0.00798176	0.0986842
2020-07-24	26	26	0	1	8	0	127	0	0	0.714286	436510	5646		0	5646	4834	0.0333914	0.0175439	0.00537857	6.17893	3.38807	40.7143	5254	213913	366.987	0.01565	0.0408117	0.0455218	0.0510073	0.0522608	0.00570125	0.0657895
2020-07-23	33	26.2857	1	1.14286	8	-2	127	1	0	0.571429	430864	6189		0	6189	4645.29	0.0269775	0.0152091	0.00565858	6.17473	3.23816	37.5714	5637.71	211817	460.834	0.0233295	0.0487037	0.0367778	0.0536628	0.0502205	0.004561	0.0570342
2020-07-22	32	26.5714	3	1	10	0	126	0	3	0.714286	424675	4769		0	4769	4700.29	0.0373279	0.0202429	0.00565315	6.13381	3.12913	35.2857	5423	191354	511.224	0.034144	0.0624195	0.0508883	0.0536113	0.0508152	0.00570125	0.0759109
2020-07-21	36	25.8571	2	0.571429	10	-2	126	0	0	0.428571	419906	6146		0	6146	4799.86	0.0255038	0.0139535	0.00538707	6.08718	2.91107	30.7143	5471.14	168042	667.332	0.0440197	0.0779047	0.0347687	0.0510879	0.0518916	0.00342075	0.0523256
2020-07-20	11	29	1	0.285714	12	-1	126	0	0	0.571429	413760	2994		0	2994	4472.57	0.0370021	0.0207254	0.00648397	6.05996	2.76116	27.5714	5601.14	154432	794.05	0.0408613	0.0928005	0.0504441	0.0614903	0.0483533	0.004561	0.0777202
2020-07-19	25	30.8571	0	0.142857	13	1	126	1	2	0.857143	410766	4726		0	4726	5262	0.0632097	0.0327869	0.00586415	6.02231	2.69301	26.1429	5187	135603	808.499	0.0401134	0.110923	0.0861724	0.0556123	0.0568879	0.00684151	0.122951
2020-07-18	19	31.7143	0	0.142857	12	0	125	0	0	0.714286	406040	3368		0	3368	4981.86	0.0622694	0.0284091	0.00636596	5.98052	2.64531	25.1429	4562.29	114709	717.157	0.0341616	0.118585	0.0848905	0.0603711	0.0538592	0.00570125	0.106534
2020-07-17	28	34.8571	1	0.142857	12	-2	125	0	-1	0.857143	402672	4325		0	4325	5608.57	0.0886353	0.0405405	0.00621498	5.94451	2.45451	21.1429	4573.86	96704.4	653.522	0.0279842	0.122205	0.120835	0.0589393	0.0606347	0.00684151	0.152027
2020-07-16	35	39.4286	0	0	14	1	125	0	1	1.14286	398347	6574		0	6574	5660.29	0.122988	0.0536913	0.00696583	5.93695	2.46133	21.2857	4365.57	92924.3	501.356	0.0242551	0.129663	0.167667	0.06606	0.0611938	0.00912201	0.201342
2020-07-15	27	41.5714	0	0	13	0	125	1	1	1.14286	391773	5466		0	5466	5226.14	0.145724	0.0544218	0.00795451	5.90795	2.4477	21	3734.57	78426	256.09	0.0251683	0.128004	0.198663	0.0754361	0.0565002	0.00912201	0.204082
2020-07-14	58	42.4286	0	0	13	1	124	0	1	0.857143	386307	3855		0	3855	5317.57	0.129775	0.0425532	0.00797894	5.8832	2.40681	20.1429	3279	66048.4	185.83	0.0297371	0.118375	0.176919	0.0756678	0.0574887	0.00684151	0.159574
2020-07-13	24	38	0	0.142857	12	2	124	0	2	0.857143	382452	8520		0	8520	6017.71	0.163857	0.047619	0.00631469	5.85572	2.3046	18	2906.14	52310.6	322.53	0.0295567	0.115032	0.223382	0.059885	0.065058	0.00684151	0.178571
2020-07-12	31	40.7143	0	0.142857	10	1	124	0	1	0.571429	373932	2765		0	2765	5254	0.116848	0.036036	0.0077492	5.84891	2.20239	15.8571	3084	48903.4	486.734	0.0261027	0.10067	0.159297	0.073489	0.0568014	0.004561	0.135135
2020-07-11	41	37.5714	0	0.142857	9	0	124	1	1	0.428571	371167	7755		0	7755	5637.71	0.0876051	0.0280374	0.0066643	5.84894	2.17513	15.2857	3200.43	48920.8	577.111	0.0325723	0.0901309	0.11943	0.0632005	0.0609498	0.00342075	0.10514
2020-07-10	60	35.2857	0	0.142857	9	0	123	1	1	0.714286	363412	4687		0	4687	5423	0.140846	0.0442478	0.00650668	5.85253	2.21601	16.1429	3141.57	50713.9	595.065	0.0399683	0.0817871	0.192012	0.0617057	0.0586285	0.00570125	0.165929
2020-07-09	50	30.7143	0	0.142857	9	0	122	1	1	0.571429	358725	3535		0	3535	5471.14	0.11137	0.0353982	0.00561387	5.85372	2.21601	16.1429	3178.43	51308.9	554.981	0.0446782	0.0595406	0.151828	0.0532388	0.059149	0.004561	0.132743
2020-07-08	33	27.5714	0	0.142857	9	-1	121	0	-1	0.428571	355190	6106		0	6106	5601.14	0.0783237	0.0275229	0.00492246	5.86054	2.18876	15.5714	3514	54718	404.318	0.0391417	0.0480173	0.106777	0.0466819	0.0605544	0.00342075	0.103211
2020-07-07	27	26.1429	1	0.142857	10	-1	121	1	1	0.571429	349084	8756		0	8756	5187	0.106375	0.0412371	0.00504007	5.85854	2.10699	13.8571	3876.57	53718.2	235.804	0.0381651	0.046804	0.145019	0.0477972	0.0560771	0.004561	0.154639
2020-07-06	43	25.1429	0	0.142857	11	0	120	0	0	0.428571	340328	3174		0	3174	4562.29	0.0633184	0.0277778	0.00551102	5.88647	2.18194	15.4286	4387	67685.1	194.716	0.0306359	0.0418326	0.0863205	0.0522634	0.0493232	0.00342075	0.104167
2020-07-05	9	21.1429	0	0.142857	11	0	120	0	0	0.428571	337154	5451		0	5451	4573.86	0.0430778	0.0193548	0.00462254	5.95008	2.50221	22.1429	4493	99487.9	417.153	0.0390895	0.0481019	0.0587269	0.0438376	0.0494483	0.00342075	0.0725806
2020-07-04	25	21.2857	0	0.142857	11	3	120	0	3	0.285714	331703	6252		0	6252	4365.57	0.0291984	0.012987	0.00487581	5.94681	2.4954	22	4447.86	97852.9	414.349	0.0451079	0.0574886	0.0398054	0.0462395	0.0471965	0.0022805	0.0487013
2020-07-03	28	21	0	0.142857	8	0	120	0	0	-0.142857	325451	5024		0	5024	3734.57	-0.0148792	-0.00684932	0.00562314	5.94312	2.44089	20.8571	4603.29	96011.4	447.227	0.0571253	0.0762658	-0.0202845	0.0533266	0.0403747	-0.00114025	-0.0256849
2020-07-02	28	20.1429	0	0.142857	8	-1	120	1	0	0.285714	320427	4445		0	4445	3279	0.0307069	0.0137931	0.00614299	5.93719	2.43407	20.7143	4491.86	93045.6	403.257	0.0418041	0.0952289	0.041862	0.0582566	0.0354495	0.0022805	0.0517241
2020-07-01	23	18	0	0.285714	9	0	119	0	0	0.571429	315982	3207		0	3207	2906.14	0.0698303	0.0307692	0.00619378	5.91476	2.33186	18.5714	4406.29	81831	555.707	0.0367989	0.098273	0.0951981	0.0587383	0.0314185	0.004561	0.115385
2020-06-30	20	15.8571	1	0.285714	9	-1	119	0	0	0.571429	312775	4383		0	4383	3084	0.0715756	0.0285714	0.00514175	5.91077	2.4	20	3991.79	79835.7	865.109	0.0485682	0.0901293	0.0975773	0.0487614	0.0333414	0.004561	0.107143
2020-06-29	15	15.2857	0	0.142857	10	0	119	0	0	0.714286	308392	3255		0	3255	3200.43	0.107204	0.0367647	0.00477615	5.88436	2.37274	19.4286	3429.43	66628.9	1281.7	0.0550938	0.0829163	0.146148	0.0452943	0.0346001	0.00570125	0.137868
2020-06-28	10	16.1429	0	0.142857	10	-1	119	0	-1	0.571429	305137	3993		0	3993	3141.57	0.108785	0.0434783	0.00513847	5.85616	2.07291	13.1429	3996.71	52528.2	1443.1	0.0598307	0.0691651	0.148304	0.0487303	0.0339638	0.004561	0.163043
2020-06-27	23	16.1429	0	0.142857	11	0	119	0	0	0.714286	301144	1835		0	1835	3178.43	0.160638	0.0581395	0.00507888	5.84003	2.03203	12.2857	3619.29	44465.5	1383.06	0.0574159	0.0607846	0.218994	0.0481652	0.0343622	0.00570125	0.218023
2020-06-26	22	15.5714	0	0.285714	11	2	119	1	3	0.714286	299309	1835		0	1835	3514	0.117863	0.0510204	0.00443125	5.87231	2.1138	14	4328.79	60603	1069.31	0.0369023	0.0448925	0.16068	0.0420235	0.0379901	0.00570125	0.191327
2020-06-25	13	13.8571	1	0.428571	9	1	118	0	2	0.428571	297474	1835		0	1835	3876.57	0.0520154	0.0265487	0.00357459	5.91589	2.21601	16.1429	5104	82393.1	769.847	0.0191341	0.0351121	0.0709114	0.0338994	0.0419099	0.00342075	0.0995575
2020-06-24	8	15.4286	0	0.428571	8	0	118	0	0	0.142857	295639	4452		0	4452	4387	0.0128243	0.0075188	0.00351688	5.97389	2.3523	19	5862.93	111396	861.087	0.0238547	0.0383717	0.0174831	0.0333521	0.0474282	0.00114025	0.0281955
2020-06-23	16	22.1429	0	0.714286	8	0	118	1	1	0.285714	291187	5198		0	5198	4493	0.0210846	0.0145985	0.0049283	6.02212	2.37956	19.5714	6923.79	135508	1219.21	0.0583666	0.0632088	0.0287442	0.0467372	0.0485742	0.0022805	0.0547445
2020-06-22	21	22	0	0.857143	8	-1	117	0	-1	0.142857	285989	2843		0	2843	4447.86	0.0109451	0.008	0.0049462	6.01214	2.29779	17.8571	7309.21	130522	1484.41	0.127092	0.113474	0.0149212	0.046907	0.0480861	0.00114025	0.03
2020-06-21	10	20.8571	0	1	9	0	117	0	0	0.571429	283146	4251		0	4251	4603.29	0.0501213	0.0330579	0.00453093	5.97912	2.27053	17.2857	6595.57	114009	1424.87	0.178929	0.181141	0.0683292	0.0429687	0.0497665	0.004561	0.123967
2020-06-20	19	20.7143	1	1	9	-1	117	0	0	0.571429	278895	4184		0	4184	4491.86	0.0493938	0.0327869	0.00461152	5.98248	2.27734	17.4286	6637.86	115688	1290.8	0.188425	0.234206	0.0673374	0.0437331	0.0485618	0.004561	0.122951
2020-06-19	10	18.5714	1	0.857143	10	0	117	0	1	0.428571	274711	4373		0	4373	4406.29	0.0494005	0.0283019	0.00421476	5.92461	2.16831	15.1429	5729.07	86754.5	873.506	0.185594	0.293247	0.0673465	0.0399704	0.0476367	0.00342075	0.106132
2020-06-18	24	20	1	0.714286	10	-1	117	0	0	0.428571	270338	5408		0	5408	3991.79	0.0748324	0.0357143	0.00501029	5.86564	2.0184	12	4772.57	57270.9	499.611	0.204852	0.386098	0.102017	0.0475148	0.0431555	0.00342075	0.133929
2020-06-17	55	19.4286	2	0.571429	11	-1	117	0	1	0.714286	264930	5194		0	5194	3429.43	0.186684	0.0746269	0.00566525	5.82762	1.90256	9.57143	3997.5	38261.8	276.17	0.18869	0.480197	0.254502	0.053726	0.0370758	0.00570125	0.279851
2020-06-16	15	13.1429	1	0.285714	12	-1	117	0	0	0.857143	259736	4882		0	4882	3996.71	0.372943	0.125	0.00328842	5.79707	1.77309	6.85714	3351.71	22983.2	249.535	0.150831	0.552712	0.508425	0.0311855	0.0432088	0.00684151	0.46875
2020-06-15	13	12.2857	1	0.285714	13	0	117	1	2	1	254854	3931		0	3931	3619.29	0.484609	0.162791	0.00339451	5.79237	1.73901	6.14286	3359.21	20635.2	216.998	0.139955	0.561557	0.660657	0.0321917	0.0391284	0.00798176	0.610465
2020-06-14	9	14	0	0.285714	13	0	116	0	0	1.14286	250923	3471		0	3471	4328.79	0.421577	0.148148	0.00323416	5.80532	1.81397	7.71429	3514.14	27109.1	159.094	0.153427	0.547379	0.574726	0.030671	0.0467988	0.00912201	0.555556
2020-06-13	4	16.1429	0	0.428571	13	-1	116	0	-1	1.42857	247452	3585		0	3585	5104	0.462682	0.185185	0.00316279	5.81285	1.81397	7.71429	4002.43	30875.9	145.106	0.171697	0.532455	0.630764	0.0299941	0.0551797	0.0114025	0.694444
2020-06-12	20	19	0	0.428571	14	0	116	1	1	1.85714	243867	1471.5		0	1471.5	5862.93	0.699357	0.265306	0.0032407	5.80421	1.7799	7	3793.57	26555	184.049	0.215197	0.49369	0.953417	0.030733	0.0633846	0.0148233	0.994898
2020-06-11	20	19.5714	0	0.428571	14	2	115	0	2	1.85714	242396	1471.5		0	1471.5	6923.79	0.733527	0.265306	0.00282669	5.80174	1.7799	7	3616.86	25318	177.311	0.261221	0.393782	1	0.0268068	0.0748536	0.0148233	0.994898
2020-06-10	11	17.8571	0	0.571429	12	2	115	0	2	1.71429	240924	9165		0	9165	7309.21	0.694289	0.266667	0.0024431	5.80048	1.75264	6.42857	3840.86	24691.2	185.699	0.23344	0.3019	0.946509	0.023169	0.0790205	0.013683	1
2020-06-09	9	17.2857	1	0.571429	10	0	115	0	1	1.42857	231759	2240		0	2240	6595.57	0.434856	0.163934	0.00262081	5.8168	1.86167	8.71429	3769.86	32851.6	213.495	0.167726	0.2139	0.592829	0.0248542	0.0713052	0.0114025	0.614754
2020-06-08	25	17.4286	1	0.428571	10	0	115	2	3	1.28571	229519	8897.5		0	8897.5	6637.86	0.385368	0.147541	0.00262563	5.81783	1.86167	8.71429	3828.57	33363.3	236.939	0.14345	0.160431	0.525364	0.0249	0.0717624	0.0102623	0.553279
2020-06-07	24	15.1429	1	0.285714	10	0	113	1	2	0.857143	220622	8897.5		0	8897.5	5729.07	0.317108	0.113208	0.00264316	5.80516	1.80716	7.57143	3570	27030	244.636	0.104612	0.117543	0.432306	0.0250662	0.0619374	0.00684151	0.424528
2020-06-06	24	12	0	0.142857	10	1	112	1	2	0.428571	211724	8897.5		0	8897.5	4772.57	0.191328	0.0638298	0.00251437	5.7959	1.76627	6.71429	3336.14	22399.8	298.83	0.0567821	0.0861551	0.260833	0.0238448	0.0515966	0.00342075	0.239362
2020-06-05	24	9.57143	0	0.142857	9	0	111	1	1	0	202826	8897.5		0	8897.5	3997.5	0	0	0.00239435	5.79782	1.75264	6.42857	3634	23361.4	323.088	0.0346468	0.0728859	0	0.0227067	0.0432173	0	0
2020-06-04	8	6.85714	1	0.142857	9	-1	110	1	1	0.285714	193929	4169.5		0	4169.5	3351.71	0.0903535	0.0344828	0.00204586	5.81434	1.84123	8.28571	3816.43	31621.8	275.844	0.0453708	0.10147	0.123177	0.0194018	0.0362356	0.0022805	0.12931
2020-06-03	7	6.14286	0	0.285714	10	-1	109	1	0	0.285714	189760	4169.5		0	4169.5	3359.21	0.0782844	0.03125	0.00182866	5.82409	1.88211	9.14286	3991.86	36497	241.967	0.0465097	0.10761	0.106723	0.017342	0.0363167	0.0022805	0.117188
2020-06-02	10	7.71429	0	0.285714	11	-1	108	1	0	0.285714	185590	2536		0	2536	3514.14	0.0605763	0.0240964	0.00219521	5.84543	2.01159	11.8571	3977.86	47166	301.709	0.0520072	0.12256	0.0825823	0.0208181	0.0379917	0.0022805	0.0903614
2020-06-01	9	7.71429	0	0.428571	12	-1	107	1	0	0.428571	183054	2536		0	2536	4002.43	0.0851488	0.0333333	0.0019274	5.85176	2.05929	12.8571	3914.71	50332	331.763	0.0742106	0.155409	0.116081	0.0182784	0.0432706	0.00342075	0.125
2020-05-31	2	7	0	0.571429	13	-1	106	0	-1	0.571429	180518	2202		0	2202	3793.57	0.0973943	0.0416667	0.00184523	5.86844	2.10017	13.7143	4278.14	58671.7	382.794	0.0956329	0.19275	0.132775	0.0174991	0.0410126	0.004561	0.15625
2020-05-30	7	7	0	0.571429	14	-2	106	1	-1	0.714286	178316	3472		0	3472	3616.86	0.0984443	0.0454545	0.00193538	5.89621	2.19557	15.7143	4617.29	72557.3	477.887	0.128507	0.24477	0.134207	0.0183541	0.0391021	0.00570125	0.170455
2020-05-29	5	6.42857	0	0.857143	16	0	105	3	3	1.42857	174844	4377		0	4377	3840.86	0.200088	0.0847458	0.00167373	5.89389	2.25009	16.8571	4235.43	71397.2	550.887	0.169191	0.317375	0.272775	0.0158727	0.0415238	0.0114025	0.317797
2020-05-28	3	8.71429	2	1	16	-1	102	0	1	0.857143	170467	4222		0	4222	3769.86	0.133334	0.0550459	0.00231157	5.87967	2.18876	15.5714	4128.43	64285.5	541.359	0.174928	0.362695	0.181771	0.0219216	0.0407562	0.00684151	0.206422
2020-05-27	18	8.71429	0	1	17	-1	102	1	0	1.14286	166245	5254		0	5254	3828.57	0.182937	0.0672269	0.00227612	5.87605	2.2569	17	3674.86	62472.6	475.75	0.179628	0.442145	0.249394	0.0215854	0.041391	0.00912201	0.252101
2020-05-26	10	7.57143	1	1.14286	18	0	101	0	1	1.42857	160991	5954		0	5954	3570	0.290519	0.108696	0.00212085	5.84945	2.07291	13.1429	3741.43	49173.1	495.951	0.156187	0.512582	0.396058	0.0201129	0.0385955	0.0114025	0.407609
2020-05-25	4	6.71429	1	1	18	-1	101	1	1	1.71429	155037	1074		0	1074	3336.14	0.34653	0.123711	0.00201259	5.85004	2.10699	13.8571	3570	49470	476.487	0.121723	0.548362	0.472417	0.0190863	0.0360673	0.013683	0.463918
2020-05-24	2	6.42857	0	1.14286	19	-1	100	1	0	2.14286	153963	965		0	965	3634	0.461537	0.147059	0.00176901	5.84396	2.14106	14.5714	3186.29	46428.7	380.787	0.0907307	0.568183	0.629203	0.0167763	0.0392875	0.0171038	0.551471
2020-05-23	3	8.28571	2	1.28571	20	1	99	1	4	2.14286	152998	5040		0	5040	3816.43	0.606681	0.159574	0.00217106	5.82174	2.08654	13.4286	2630.29	35321	326.711	0.0903923	0.568431	0.827074	0.0205892	0.0412597	0.0171038	0.598404
2020-05-22	21	9.14286	1	1.28571	19	-2	98	0	-1	1.85714	147958	3880		0	3880	3991.86	0.517325	0.144444	0.00229038	5.8229	2.05929	12.8571	2792.14	35899	324.945	0.0939688	0.550445	0.705257	0.0217206	0.0431563	0.0148233	0.541667
2020-05-21	3	11.8571	2	1.71429	21	-1	98	2	3	2.42857	144078	4633		0	4633	3977.86	0.689483	0.188889	0.00298079	5.82155	2.05929	12.8571	2739.57	35223.1	260.787	0.14487	0.513926	0.939957	0.0282681	0.0430049	0.0193843	0.708333
2020-05-20	10	12.8571	1	1.57143	22	0	96	1	2	1.85714	139445	3444		0	3444	3914.71	0.675997	0.164557	0.00328431	5.80605	1.98433	11.2857	2434.29	27472.7	136.007	0.172705	0.438635	0.921571	0.0311466	0.0423223	0.0148233	0.617089
2020-05-19	4	13.7143	0	1.85714	22	-2	95	5	3	1.42857	136001	4317		0	4317	4278.14	0.540979	0.114943	0.00320566	5.80391	2.03884	12.4286	2124.71	26407.2	81.2236	0.153601	0.373104	0.737504	0.0304007	0.0462513	0.0114025	0.431034
2020-05-18	2	15.7143	2	2	24	2	90	0	4	1.28571	131684	3159		0	3159	4617.29	0.485282	0.103448	0.00340336	5.80409	2.03884	12.4286	2131.71	26494.2	98.4813	0.134588	0.344867	0.661574	0.0322755	0.0499178	0.0102623	0.387931
2020-05-17	15	16.8571	1	1.71429	22	-1	90	0	0	1	128525	2242		0	2242	4235.43	0.463273	0.0921053	0.00398003	5.79427	1.96389	10.8571	1988.14	21585.6	98.394	0.12556	0.306898	0.631569	0.0377444	0.0457895	0.00798176	0.345395
2020-05-16	9	15.5714	2	1.57143	23	0	90	0	2	1.42857	126283	6268		0	6268	4128.43	0.480774	0.102041	0.00377176	5.81053	2.1138	14	2122.43	29714	88.7782	0.105019	0.279218	0.655428	0.0357692	0.0446328	0.0114025	0.382653
2020-05-15	40	17	4	1.42857	23	-1	90	0	3	0.857143	120015	3782		0	3782	3674.86	0.261696	0.0550459	0.00462603	5.81661	2.18876	15.5714	2103.43	32753.4	203.827	0.0637212	0.234095	0.356764	0.0438707	0.0397292	0.00684151	0.206422
2020-05-14	10	13.1429	1	1.14286	24	-4	90	2	-1	0.571429	116233	4191		0	4191	3741.43	0.162443	0.0350877	0.00351279	5.82145	2.22283	16.2857	2160	35177.1	292.084	0.083211	0.250238	0.221455	0.0333133	0.0404489	0.004561	0.131579
2020-05-13	16	13.8571	3	1.14286	28	-4	88	0	-1	0.857143	112042	5988		0	5988	3570	0.217282	0.0491803	0.00388155	5.83	2.27734	17.4286	2263.43	39448.3	362.54	0.0835331	0.279763	0.296216	0.0368105	0.0385955	0.00684151	0.184426
2020-05-12	18	14.5714	1	0.857143	32	0	88	1	2	1.42857	106054	6691		0	6691	3186.29	0.34332	0.078125	0.00457317	5.83432	2.31823	18.2857	2275.57	41610.4	376.607	0.0872652	0.3043	0.468041	0.0433694	0.0344472	0.0114025	0.292969
2020-05-11	10	13.4286	0	0.714286	32	2	87	0	2	1.14286	99363	486		0	486	2630.29	0.2195	0.047619	0.00510537	5.85523	2.5908	24	2169.43	52066.3	360.373	0.105137	0.320895	0.29924	0.0484164	0.0284362	0.00912201	0.178571
2020-05-10	6	12.8571	0	1	30	2	87	1	3	1.28571	98877	1493		0	1493	2792.14	0.269512	0.0545455	0.00460476	5.84651	2.57036	23.5714	2023.86	47705.2	355.176	0.237057	0.419858	0.36742	0.0436689	0.0301861	0.0102623	0.204545
2020-05-09	19	12.8571	1	1.14286	28	-4	86	1	-2	1.14286	97384	3093		0	3093	2739.57	0.164912	0.0276817	0.00469312	5.8897	3.41533	41.2857	1678.57	69301	323.06	0.259866	0.492318	0.224821	0.0445069	0.0296177	0.00912201	0.103806
2020-05-08	13	11.2857	2	1.42857	32	-1	85	0	1	2.28571	94291	4248		0	4248	2434.29	0.374694	0.0577617	0.00463615	5.8731	3.33356	39.5714	1541.57	61002.2	368.493	1.45264	1.08982	0.510811	0.0439666	0.0263173	0.018244	0.216606
2020-05-07	15	12.4286	1	1.14286	33	-3	85	3	1	2	90043	2991		0	2991	2124.71	0.369117	0.0516605	0.00584953	5.85947	3.29267	38.7143	1399.57	54183.4	366.481	1.56112	1.45582	0.503208	0.0554736	0.0229705	0.0159635	0.193727
2020-05-06	21	12.4286	1	1.14286	36	1	82	1	3	2	87052	3302		0	3302	2131.71	0.389047	0.0526316	0.00583032	5.83923	3.2586	38	1352.83	51407.7		1.62757	1.63694
2020-05-05	10	10.8571	0	1.14286	35	0	81	0	0	2	83750	2799		0	2799	1988.14	0.459482	0.0546875	0.00546095	5.81328	3.19046	36.5714	1190.2	43527.3		1.68643	1.88651
2020-05-04	6	14	2	1.42857	35	-2	81	3	3	2.57143	80951	1619		0	1619	2122.43	0.912242	0.0833333	0.00659622	5.78331	2.91789	30.8571	913.5	28188		1.71568	2.24327
2020-05-03	6	15.5714	1	1.42857	37	0	78	1	2	2.14286	79332	1125			1125	2103.43	0.776735	0.0615174	0.00740288	5.77869	3.10755	34.8333	792	27588		1.79841	2.68695
2020-05-02	8	16.2857	3	1.85714	37	1	77	2	6	2.42857	78207	956			956	2160	4.34745	0.229111	0.00753968	5.75557	1.95162	10.6	527	5586.2		0.997579	3.64205
2020-05-01	21	17.4286	0	1.42857	36	-2	75	1	-1	1.85714	77251	2081			2081	2263.43	2.93666	0.154762	0.00770008	5.75426	2.0184	12	527	6324			2.93666
2020-04-30	15	18.2857	1	2.14286	38	-3	74	3	1	2.57143	75170	3040			3040	2275.57		0.179402	0.00803566	5.7511	2.1297	14.3333	0	0
2020-04-29	10	24	1	2.57143	41	1	71	1	3	3.42857	72130	2297			2297	2169.43		0.214286	0.0110628	5.7511	2.2092	16	0	0
2020-04-28	32	23.5714	2	2.42857	40	-3	70	5	4	3.14286	69833	3739			3739	2023.86		0.209524	0.0116468	5.7511	2.1615	15	0	0
2020-04-27	17	41.2857	2	2.85714	43	-3	65	1	0	3.28571	66094	1486			1486	1678.57			0.0245957	5.7511	1.446
2020-04-26	11	39.5714	4	3	46	-1	64	1	4	3.57143	64608	1521			1521	1541.57			0.0256695	5.7511	1.446
2020-04-25	16	38.7143	0	2.85714	47	-1	63	3	2	3.42857	63087	1680			1680	1399.57			0.0276615	5.7511	1.446
2020-04-24	27	38	5	3.14286	48	-4	60	3	4	3.42857	61407	2166			2166	1352.83			0.0280892	5.7511	1.446
2020-04-23	55	36.5714	4	2.85714	52	-3	57	6	7	3.85714	59241	2297			2297	1190.2			0.0307271	5.7511	1.446
2020-04-22	7	30.8571	0	2.71429	55	-4	51	5	1	3.28571	56944	1278			1278	913.5			0.033779	5.7511	1.446
2020-04-21	156	34.8333	5	3.16667	59	-2	46	2	5	3.66667	55666	1322			1322	792			0.0439815	5.7511	1.446
2020-04-20	5	10.6	3	2.8	61	-3	44	2	2	3.4	54344	527			527	527			0.0201139	5.7511	1.446
2020-04-19	5	12	3	2.75	64	-3	42	3	3	3.75	53817	527			527	527			0.0227704	5.7511	1.446
2020-04-18	11	14.3333	2	2.66667	67	-4	39	4	2	4	53290									5.7511	1.446
2020-04-17	17	16	3	3	71	2	35	2	7	5										5.7511	1.446
2020-04-16	15	15	3	3	69		33		3	3										5.7511	1.446

## Sheet: TAB1-Uvs.CasesTests(7-21)
date	cases	samples	cases*tests21	cases*tests20	cases*tests19	cases*tests18	cases*tests17	cases*tests16	cases*tests15	cases*tests14	cases*tests13	cases*tests12	cases*tests11	cases*tests10	cases*tests9	cases*tests8	cases*tests7	U
2021-01-31	724.571	29687.9	1.63224e+07	1.71805e+07	1.7861e+07	1.77252e+07	2.05231e+07	1.96662e+07	1.78414e+07	1.623e+07	1.50576e+07	1.31506e+07	1.22585e+07	1.15575e+07	1.14631e+07	1.18454e+07	1.22652e+07	23.1429
2021-01-30	703.143	29504.4	1.50792e+07	1.63224e+07	1.71805e+07	1.7861e+07	1.77252e+07	2.05231e+07	1.96662e+07	1.78414e+07	1.623e+07	1.50576e+07	1.31506e+07	1.22585e+07	1.15575e+07	1.14631e+07	1.18454e+07	23.1429
2021-01-29	676	29374.7	1.06745e+07	1.50792e+07	1.63224e+07	1.71805e+07	1.7861e+07	1.77252e+07	2.05231e+07	1.96662e+07	1.78414e+07	1.623e+07	1.50576e+07	1.31506e+07	1.22585e+07	1.15575e+07	1.14631e+07	25.4286
2021-01-28	625.143	27525.6	9.7209e+06	1.06745e+07	1.50792e+07	1.63224e+07	1.71805e+07	1.7861e+07	1.77252e+07	2.05231e+07	1.96662e+07	1.78414e+07	1.623e+07	1.50576e+07	1.31506e+07	1.22585e+07	1.15575e+07	27.4286
2021-01-27	595.571	26870	1.28276e+07	9.7209e+06	1.06745e+07	1.50792e+07	1.63224e+07	1.71805e+07	1.7861e+07	1.77252e+07	2.05231e+07	1.96662e+07	1.78414e+07	1.623e+07	1.50576e+07	1.31506e+07	1.22585e+07	28.4286
2021-01-26	546.714	25832	1.36311e+07	1.28276e+07	9.7209e+06	1.06745e+07	1.50792e+07	1.63224e+07	1.71805e+07	1.7861e+07	1.77252e+07	2.05231e+07	1.96662e+07	1.78414e+07	1.623e+07	1.50576e+07	1.31506e+07	25.7143
2021-01-25	507.286	25169	1.39871e+07	1.36311e+07	1.28276e+07	9.7209e+06	1.06745e+07	1.50792e+07	1.63224e+07	1.71805e+07	1.7861e+07	1.77252e+07	2.05231e+07	1.96662e+07	1.78414e+07	1.623e+07	1.50576e+07	26.5714
2021-01-24	490.714	24994.6	1.40468e+07	1.39871e+07	1.36311e+07	1.28276e+07	9.7209e+06	1.06745e+07	1.50792e+07	1.63224e+07	1.71805e+07	1.7861e+07	1.77252e+07	2.05231e+07	1.96662e+07	1.78414e+07	1.623e+07	26.1429
2021-01-23	476.857	24840.6	1.36801e+07	1.40468e+07	1.39871e+07	1.36311e+07	1.28276e+07	9.7209e+06	1.06745e+07	1.50792e+07	1.63224e+07	1.71805e+07	1.7861e+07	1.77252e+07	2.05231e+07	1.96662e+07	1.78414e+07	26.8571
2021-01-22	463.286	24743	1.37771e+07	1.36801e+07	1.40468e+07	1.39871e+07	1.36311e+07	1.28276e+07	9.7209e+06	1.06745e+07	1.50792e+07	1.63224e+07	1.71805e+07	1.7861e+07	1.77252e+07	2.05231e+07	1.96662e+07	26.5714
2021-01-21	466.857	24756	1.39711e+07	1.37771e+07	1.36801e+07	1.40468e+07	1.39871e+07	1.36311e+07	1.28276e+07	9.7209e+06	1.06745e+07	1.50792e+07	1.63224e+07	1.71805e+07	1.7861e+07	1.77252e+07	2.05231e+07	27.4286
2021-01-20	479.714	25553.7	1.37789e+07	1.39711e+07	1.37771e+07	1.36801e+07	1.40468e+07	1.39871e+07	1.36311e+07	1.28276e+07	9.7209e+06	1.06745e+07	1.50792e+07	1.63224e+07	1.71805e+07	1.7861e+07	1.77252e+07	27.8571
2021-01-19	501.857	26203.9	1.36311e+07	1.37789e+07	1.39711e+07	1.37771e+07	1.36801e+07	1.40468e+07	1.39871e+07	1.36311e+07	1.28276e+07	9.7209e+06	1.06745e+07	1.50792e+07	1.63224e+07	1.71805e+07	1.7861e+07	33.1429
2021-01-18	544.714	27643.1	1.321e+07	1.36311e+07	1.37789e+07	1.39711e+07	1.37771e+07	1.36801e+07	1.40468e+07	1.39871e+07	1.36311e+07	1.28276e+07	9.7209e+06	1.06745e+07	1.50792e+07	1.63224e+07	1.71805e+07	32.4286
2021-01-17	562.429	28857	13768470	1.321e+07	1.36311e+07	1.37789e+07	1.39711e+07	1.37771e+07	1.36801e+07	1.40468e+07	1.39871e+07	1.36311e+07	1.28276e+07	9.7209e+06	1.06745e+07	1.50792e+07	1.63224e+07	35.5714
2021-01-16	592.143	30130.3	1.54376e+07	13768470	1.321e+07	1.36311e+07	1.37789e+07	1.39711e+07	1.37771e+07	1.36801e+07	1.40468e+07	1.39871e+07	1.36311e+07	1.28276e+07	9.7209e+06	1.06745e+07	1.50792e+07	35.5714
2021-01-15	633.571	31040.3	2.0449e+07	1.54376e+07	13768470	1.321e+07	1.36311e+07	1.37789e+07	1.39711e+07	1.37771e+07	1.36801e+07	1.40468e+07	1.39871e+07	1.36311e+07	1.28276e+07	9.7209e+06	1.06745e+07	32.5714
2021-01-14	649.429	31601.7	2.22912e+07	2.0449e+07	1.54376e+07	13768470	1.321e+07	1.36311e+07	1.37789e+07	1.39711e+07	1.37771e+07	1.36801e+07	1.40468e+07	1.39871e+07	1.36311e+07	1.28276e+07	9.7209e+06	39
2021-01-13	636.714	27838.6	2.36228e+07	2.22912e+07	2.0449e+07	1.54376e+07	13768470	1.321e+07	1.36311e+07	1.37789e+07	1.39711e+07	1.37771e+07	1.36801e+07	1.40468e+07	1.39871e+07	1.36311e+07	1.28276e+07	40.5714
2021-01-12	657.429	27168	2.46575e+07	2.36228e+07	2.22912e+07	2.0449e+07	1.54376e+07	13768470	1.321e+07	1.36311e+07	1.37789e+07	1.39711e+07	1.37771e+07	1.36801e+07	1.40468e+07	1.39871e+07	1.36311e+07	40
2021-01-11	666.286	25785.4	2.61099e+07	2.46575e+07	2.36228e+07	2.22912e+07	2.0449e+07	1.54376e+07	13768470	1.321e+07	1.36311e+07	1.37789e+07	1.39711e+07	1.37771e+07	1.36801e+07	1.40468e+07	1.39871e+07	42
2021-01-10	663.857	24587.1	2.65786e+07	2.61099e+07	2.46575e+07	2.36228e+07	2.22912e+07	2.0449e+07	1.54376e+07	13768470	1.321e+07	1.36311e+07	1.37789e+07	1.39711e+07	1.37771e+07	1.36801e+07	1.40468e+07	42.1429
2021-01-09	656	22986.6	2.70224e+07	2.65786e+07	2.61099e+07	2.46575e+07	2.36228e+07	2.22912e+07	2.0449e+07	1.54376e+07	13768470	1.321e+07	1.36311e+07	1.37789e+07	1.39711e+07	1.37771e+07	1.36801e+07	42.1429
2021-01-08	579.143	18431.6	2.80093e+07	2.70224e+07	2.65786e+07	2.61099e+07	2.46575e+07	2.36228e+07	2.22912e+07	2.0449e+07	1.54376e+07	13768470	1.321e+07	1.36311e+07	1.37789e+07	1.39711e+07	1.37771e+07	46.8571
2021-01-07	561.429	17314.6	2.94074e+07	2.80093e+07	2.70224e+07	2.65786e+07	2.61099e+07	2.46575e+07	2.36228e+07	2.22912e+07	2.0449e+07	1.54376e+07	13768470	1.321e+07	1.36311e+07	1.37789e+07	1.39711e+07	40.2857
2021-01-06	621.714	20632.6	3.0729e+07	2.94074e+07	2.80093e+07	2.70224e+07	2.65786e+07	2.61099e+07	2.46575e+07	2.36228e+07	2.22912e+07	2.0449e+07	1.54376e+07	13768470	1.321e+07	1.36311e+07	1.37789e+07	42
2021-01-05	639.714	21308.1	3.204e+07	3.0729e+07	2.94074e+07	2.80093e+07	2.70224e+07	2.65786e+07	2.61099e+07	2.46575e+07	2.36228e+07	2.22912e+07	2.0449e+07	1.54376e+07	13768470	1.321e+07	1.36311e+07	42.5714
2021-01-04	656.714	21298.6	3.20818e+07	3.204e+07	3.0729e+07	2.94074e+07	2.80093e+07	2.70224e+07	2.65786e+07	2.61099e+07	2.46575e+07	2.36228e+07	2.22912e+07	2.0449e+07	1.54376e+07	13768470	1.321e+07	45.5714
2021-01-03	663.714	21163.9	3.41173e+07	3.20818e+07	3.204e+07	3.0729e+07	2.94074e+07	2.80093e+07	2.70224e+07	2.65786e+07	2.61099e+07	2.46575e+07	2.36228e+07	2.22912e+07	2.0449e+07	1.54376e+07	13768470	49
2021-01-02	656.857	20826.6	3.4368e+07	3.41173e+07	3.20818e+07	3.204e+07	3.0729e+07	2.94074e+07	2.80093e+07	2.70224e+07	2.65786e+07	2.61099e+07	2.46575e+07	2.36228e+07	2.22912e+07	2.0449e+07	1.54376e+07	52.8571
2021-01-01	656.857	20974.3	3.4355e+07	3.4368e+07	3.41173e+07	3.20818e+07	3.204e+07	3.0729e+07	2.94074e+07	2.80093e+07	2.70224e+07	2.65786e+07	2.61099e+07	2.46575e+07	2.36228e+07	2.22912e+07	2.0449e+07	53.5714
2020-12-31	659.714	21177.6	3.42032e+07	3.4355e+07	3.4368e+07	3.41173e+07	3.20818e+07	3.204e+07	3.0729e+07	2.94074e+07	2.80093e+07	2.70224e+07	2.65786e+07	2.61099e+07	2.46575e+07	2.36228e+07	2.22912e+07	55.4286
2020-12-30	651.286	21156.4	3.486e+07	3.42032e+07	3.4355e+07	3.4368e+07	3.41173e+07	3.20818e+07	3.204e+07	3.0729e+07	2.94074e+07	2.80093e+07	2.70224e+07	2.65786e+07	2.61099e+07	2.46575e+07	2.36228e+07	55.2857
2020-12-29	650.571	20952.4	3.62148e+07	3.486e+07	3.42032e+07	3.4355e+07	3.4368e+07	3.41173e+07	3.20818e+07	3.204e+07	3.0729e+07	2.94074e+07	2.80093e+07	2.70224e+07	2.65786e+07	2.61099e+07	2.46575e+07	58.7143
2020-12-28	622.857	21208.7	3.91961e+07	3.62148e+07	3.486e+07	3.42032e+07	3.4355e+07	3.4368e+07	3.41173e+07	3.20818e+07	3.204e+07	3.0729e+07	2.94074e+07	2.80093e+07	2.70224e+07	2.65786e+07	2.61099e+07	61
2020-12-27	630	21854.7	3.86833e+07	3.91961e+07	3.62148e+07	3.486e+07	3.42032e+07	3.4355e+07	3.4368e+07	3.41173e+07	3.20818e+07	3.204e+07	3.0729e+07	2.94074e+07	2.80093e+07	2.70224e+07	2.65786e+07	63.5714
2020-12-26	665.143	23209.4	4.04911e+07	3.86833e+07	3.91961e+07	3.62148e+07	3.486e+07	3.42032e+07	3.4355e+07	3.4368e+07	3.41173e+07	3.20818e+07	3.204e+07	3.0729e+07	2.94074e+07	2.80093e+07	2.70224e+07	63.5714
2020-12-25	756.429	27033.6	4.22082e+07	4.04911e+07	3.86833e+07	3.91961e+07	3.62148e+07	3.486e+07	3.42032e+07	3.4355e+07	3.4368e+07	3.41173e+07	3.20818e+07	3.204e+07	3.0729e+07	2.94074e+07	2.80093e+07	65.7143
2020-12-24	799.143	27893.9	4.43754e+07	4.22082e+07	4.04911e+07	3.86833e+07	3.91961e+07	3.62148e+07	3.486e+07	3.42032e+07	3.4355e+07	3.4368e+07	3.41173e+07	3.20818e+07	3.204e+07	3.0729e+07	2.94074e+07	72.2857
2020-12-23	839.429	28141.6	4.53025e+07	4.43754e+07	4.22082e+07	4.04911e+07	3.86833e+07	3.91961e+07	3.62148e+07	3.486e+07	3.42032e+07	3.4355e+07	3.4368e+07	3.41173e+07	3.20818e+07	3.204e+07	3.0729e+07	77
2020-12-22	875.571	28161.6	4.5818e+07	4.53025e+07	4.43754e+07	4.22082e+07	4.04911e+07	3.86833e+07	3.91961e+07	3.62148e+07	3.486e+07	3.42032e+07	3.4355e+07	3.4368e+07	3.41173e+07	3.20818e+07	3.204e+07	80.5714
2020-12-21	930.857	28049.3	4.59128e+07	4.5818e+07	4.53025e+07	4.43754e+07	4.22082e+07	4.04911e+07	3.86833e+07	3.91961e+07	3.62148e+07	3.486e+07	3.42032e+07	3.4355e+07	3.4368e+07	3.41173e+07	3.20818e+07	85.2857
2020-12-20	947	28066.1	4.82615e+07	4.59128e+07	4.5818e+07	4.53025e+07	4.43754e+07	4.22082e+07	4.04911e+07	3.86833e+07	3.91961e+07	3.62148e+07	3.486e+07	3.42032e+07	3.4355e+07	3.4368e+07	3.41173e+07	82.8571
2020-12-19	962	28089.9	4.92608e+07	4.82615e+07	4.59128e+07	4.5818e+07	4.53025e+07	4.43754e+07	4.22082e+07	4.04911e+07	3.86833e+07	3.91961e+07	3.62148e+07	3.486e+07	3.42032e+07	3.4355e+07	3.4368e+07	85.4286
2020-12-18	1003.86	27901.7	5.18104e+07	4.92608e+07	4.82615e+07	4.59128e+07	4.5818e+07	4.53025e+07	4.43754e+07	4.22082e+07	4.04911e+07	3.86833e+07	3.91961e+07	3.62148e+07	3.486e+07	3.42032e+07	3.4355e+07	86
2020-12-17	1072.29	27425	5.40698e+07	5.18104e+07	4.92608e+07	4.82615e+07	4.59128e+07	4.5818e+07	4.53025e+07	4.43754e+07	4.22082e+07	4.04911e+07	3.86833e+07	3.91961e+07	3.62148e+07	3.486e+07	3.42032e+07	90.5714
2020-12-16	1126.43	27280	5.85721e+07	5.40698e+07	5.18104e+07	4.92608e+07	4.82615e+07	4.59128e+07	4.5818e+07	4.53025e+07	4.43754e+07	4.22082e+07	4.04911e+07	3.86833e+07	3.91961e+07	3.62148e+07	3.486e+07	90.2857
2020-12-15	1196	26789.3	6.28749e+07	5.85721e+07	5.40698e+07	5.18104e+07	4.92608e+07	4.82615e+07	4.59128e+07	4.5818e+07	4.53025e+07	4.43754e+07	4.22082e+07	4.04911e+07	3.86833e+07	3.91961e+07	3.62148e+07	91
2020-12-14	1216.29	26376.9	6.31479e+07	6.28749e+07	5.85721e+07	5.40698e+07	5.18104e+07	4.92608e+07	4.82615e+07	4.59128e+07	4.5818e+07	4.53025e+07	4.43754e+07	4.22082e+07	4.04911e+07	3.86833e+07	3.91961e+07	88.1429
2020-12-13	1303.71	26169.3	6.53858e+07	6.31479e+07	6.28749e+07	5.85721e+07	5.40698e+07	5.18104e+07	4.92608e+07	4.82615e+07	4.59128e+07	4.5818e+07	4.53025e+07	4.43754e+07	4.22082e+07	4.04911e+07	3.86833e+07	93.2857
2020-12-12	1333.86	25765.9	6.61693e+07	6.53858e+07	6.31479e+07	6.28749e+07	5.85721e+07	5.40698e+07	5.18104e+07	4.92608e+07	4.82615e+07	4.59128e+07	4.5818e+07	4.53025e+07	4.43754e+07	4.22082e+07	4.04911e+07	99.7143
2020-12-11	1360.86	25245.1	6.7364e+07	6.61693e+07	6.53858e+07	6.31479e+07	6.28749e+07	5.85721e+07	5.40698e+07	5.18104e+07	4.92608e+07	4.82615e+07	4.59128e+07	4.5818e+07	4.53025e+07	4.43754e+07	4.22082e+07	102.143
2020-12-10	1399.71	24435.9	6.84139e+07	6.7364e+07	6.61693e+07	6.53858e+07	6.31479e+07	6.28749e+07	5.85721e+07	5.40698e+07	5.18104e+07	4.92608e+07	4.82615e+07	4.59128e+07	4.5818e+07	4.53025e+07	4.43754e+07	98.5714
2020-12-09	1449.43	24050.9	6.77947e+07	6.84139e+07	6.7364e+07	6.61693e+07	6.53858e+07	6.31479e+07	6.28749e+07	5.85721e+07	5.40698e+07	5.18104e+07	4.92608e+07	4.82615e+07	4.59128e+07	4.5818e+07	4.53025e+07	104
2020-12-08	1522.14	23792	6.51753e+07	6.77947e+07	6.84139e+07	6.7364e+07	6.61693e+07	6.53858e+07	6.31479e+07	6.28749e+07	5.85721e+07	5.40698e+07	5.18104e+07	4.92608e+07	4.82615e+07	4.59128e+07	4.5818e+07	106.143
2020-12-07	1638.86	23916.7	6.43023e+07	6.51753e+07	6.77947e+07	6.84139e+07	6.7364e+07	6.61693e+07	6.53858e+07	6.31479e+07	6.28749e+07	5.85721e+07	5.40698e+07	5.18104e+07	4.92608e+07	4.82615e+07	4.59128e+07	110.429
2020-12-06	1609.29	24037.6	6.11507e+07	6.43023e+07	6.51753e+07	6.77947e+07	6.84139e+07	6.7364e+07	6.61693e+07	6.53858e+07	6.31479e+07	6.28749e+07	5.85721e+07	5.40698e+07	5.18104e+07	4.92608e+07	4.82615e+07	107.857
2020-12-05	1650.57	24531.6	6.19907e+07	6.11507e+07	6.43023e+07	6.51753e+07	6.77947e+07	6.84139e+07	6.7364e+07	6.61693e+07	6.53858e+07	6.31479e+07	6.28749e+07	5.85721e+07	5.40698e+07	5.18104e+07	4.92608e+07	107.286
2020-12-04	1702.57	24790.9	6.06733e+07	6.19907e+07	6.11507e+07	6.43023e+07	6.51753e+07	6.77947e+07	6.84139e+07	6.7364e+07	6.61693e+07	6.53858e+07	6.31479e+07	6.28749e+07	5.85721e+07	5.40698e+07	5.18104e+07	114.857
2020-12-03	1752	25328.4	5.86752e+07	6.06733e+07	6.19907e+07	6.11507e+07	6.43023e+07	6.51753e+07	6.77947e+07	6.84139e+07	6.7364e+07	6.61693e+07	6.53858e+07	6.31479e+07	6.28749e+07	5.85721e+07	5.40698e+07	116.429
2020-12-02	1771.43	25574	5.64918e+07	5.86752e+07	6.06733e+07	6.19907e+07	6.11507e+07	6.43023e+07	6.51753e+07	6.77947e+07	6.84139e+07	6.7364e+07	6.61693e+07	6.53858e+07	6.31479e+07	6.28749e+07	5.85721e+07	118
2020-12-01	1766.57	25936.1	5.54932e+07	5.64918e+07	5.86752e+07	6.06733e+07	6.19907e+07	6.11507e+07	6.43023e+07	6.51753e+07	6.77947e+07	6.84139e+07	6.7364e+07	6.61693e+07	6.53858e+07	6.31479e+07	6.28749e+07	120.429
2020-11-30	1757.43	26125	5.48105e+07	5.54932e+07	5.64918e+07	5.86752e+07	6.06733e+07	6.19907e+07	6.11507e+07	6.43023e+07	6.51753e+07	6.77947e+07	6.84139e+07	6.7364e+07	6.61693e+07	6.53858e+07	6.31479e+07	120.286
2020-11-29	1806.57	26714.4	54366616	5.48105e+07	5.54932e+07	5.64918e+07	5.86752e+07	6.06733e+07	6.19907e+07	6.11507e+07	6.43023e+07	6.51753e+07	6.77947e+07	6.84139e+07	6.7364e+07	6.61693e+07	6.53858e+07	122.714
2020-11-28	1850.14	26625.4	5.35456e+07	54366616	5.48105e+07	5.54932e+07	5.64918e+07	5.86752e+07	6.06733e+07	6.19907e+07	6.11507e+07	6.43023e+07	6.51753e+07	6.77947e+07	6.84139e+07	6.7364e+07	6.61693e+07	125.286
2020-11-27	1930.71	26834.9	5.13033e+07	5.35456e+07	54366616	5.48105e+07	5.54932e+07	5.64918e+07	5.86752e+07	6.06733e+07	6.19907e+07	6.11507e+07	6.43023e+07	6.51753e+07	6.77947e+07	6.84139e+07	6.7364e+07	124.143
2020-11-26	2011.86	26875.6	4.87074e+07	5.13033e+07	5.35456e+07	54366616	5.48105e+07	5.54932e+07	5.64918e+07	5.86752e+07	6.06733e+07	6.19907e+07	6.11507e+07	6.43023e+07	6.51753e+07	6.77947e+07	6.84139e+07	122.857
2020-11-25	2184.57	26811.7	3.94878e+07	4.87074e+07	5.13033e+07	5.35456e+07	54366616	5.48105e+07	5.54932e+07	5.64918e+07	5.86752e+07	6.06733e+07	6.19907e+07	6.11507e+07	6.43023e+07	6.51753e+07	6.77947e+07	118
2020-11-24	2335.57	26920.6	3.53306e+07	3.94878e+07	4.87074e+07	5.13033e+07	5.35456e+07	54366616	5.48105e+07	5.54932e+07	5.64918e+07	5.86752e+07	6.06733e+07	6.19907e+07	6.11507e+07	6.43023e+07	6.51753e+07	114.857
2020-11-23	2376.57	26571	3.14975e+07	3.53306e+07	3.94878e+07	4.87074e+07	5.13033e+07	5.35456e+07	54366616	5.48105e+07	5.54932e+07	5.64918e+07	5.86752e+07	6.06733e+07	6.19907e+07	6.11507e+07	6.43023e+07	113.857
2020-11-22	2492.29	26235.3	3.02578e+07	3.14975e+07	3.53306e+07	3.94878e+07	4.87074e+07	5.13033e+07	5.35456e+07	54366616	5.48105e+07	5.54932e+07	5.64918e+07	5.86752e+07	6.06733e+07	6.19907e+07	6.11507e+07	109.429
2020-11-21	2520.86	26248.7	2.80907e+07	3.02578e+07	3.14975e+07	3.53306e+07	3.94878e+07	4.87074e+07	5.13033e+07	5.35456e+07	54366616	5.48105e+07	5.54932e+07	5.64918e+07	5.86752e+07	6.06733e+07	6.19907e+07	105.429
2020-11-20	2595.71	25952	2.41063e+07	2.80907e+07	3.02578e+07	3.14975e+07	3.53306e+07	3.94878e+07	4.87074e+07	5.13033e+07	5.35456e+07	54366616	5.48105e+07	5.54932e+07	5.64918e+07	5.86752e+07	6.06733e+07	97.5714
2020-11-19	2661	25709.9	2.07706e+07	2.41063e+07	2.80907e+07	3.02578e+07	3.14975e+07	3.53306e+07	3.94878e+07	4.87074e+07	5.13033e+07	5.35456e+07	54366616	5.48105e+07	5.54932e+07	5.64918e+07	5.86752e+07	93
2020-11-18	2673.71	25356	2.12902e+07	2.07706e+07	2.41063e+07	2.80907e+07	3.02578e+07	3.14975e+07	3.53306e+07	3.94878e+07	4.87074e+07	5.13033e+07	5.35456e+07	54366616	5.48105e+07	5.54932e+07	5.64918e+07	89.2857
2020-11-17	2608.43	24986.4	1.91616e+07	2.12902e+07	2.07706e+07	2.41063e+07	2.80907e+07	3.02578e+07	3.14975e+07	3.53306e+07	3.94878e+07	4.87074e+07	5.13033e+07	5.35456e+07	54366616	5.48105e+07	5.54932e+07	85.4286
2020-11-16	2603	24703.1	17153340	1.91616e+07	2.12902e+07	2.07706e+07	2.41063e+07	2.80907e+07	3.02578e+07	3.14975e+07	3.53306e+07	3.94878e+07	4.87074e+07	5.13033e+07	5.35456e+07	54366616	5.48105e+07	79.2857
2020-11-15	2501.86	24442.1	1.56258e+07	17153340	1.91616e+07	2.12902e+07	2.07706e+07	2.41063e+07	2.80907e+07	3.02578e+07	3.14975e+07	3.53306e+07	3.94878e+07	4.87074e+07	5.13033e+07	5.35456e+07	54366616	77
2020-11-14	2532.71	24476	1.42879e+07	1.56258e+07	17153340	1.91616e+07	2.12902e+07	2.07706e+07	2.41063e+07	2.80907e+07	3.02578e+07	3.14975e+07	3.53306e+07	3.94878e+07	4.87074e+07	5.13033e+07	5.35456e+07	71.4286
2020-11-13	2492.86	24338.9	1.28665e+07	1.42879e+07	1.56258e+07	17153340	1.91616e+07	2.12902e+07	2.07706e+07	2.41063e+07	2.80907e+07	3.02578e+07	3.14975e+07	3.53306e+07	3.94878e+07	4.87074e+07	5.13033e+07	67
2020-11-12	2408.57	24361	1.16992e+07	1.28665e+07	1.42879e+07	1.56258e+07	17153340	1.91616e+07	2.12902e+07	2.07706e+07	2.41063e+07	2.80907e+07	3.02578e+07	3.14975e+07	3.53306e+07	3.94878e+07	4.87074e+07	60.5714
2020-11-11	2351.57	24023	1.04293e+07	1.16992e+07	1.28665e+07	1.42879e+07	1.56258e+07	17153340	1.91616e+07	2.12902e+07	2.07706e+07	2.41063e+07	2.80907e+07	3.02578e+07	3.14975e+07	3.53306e+07	3.94878e+07	56.7143
2020-11-10	2336.43	23751.3	9.10203e+06	1.04293e+07	1.16992e+07	1.28665e+07	1.42879e+07	1.56258e+07	17153340	1.91616e+07	2.12902e+07	2.07706e+07	2.41063e+07	2.80907e+07	3.02578e+07	3.14975e+07	3.53306e+07	48.8571
2020-11-09	2305.29	23776	8.3762e+06	9.10203e+06	1.04293e+07	1.16992e+07	1.28665e+07	1.42879e+07	1.56258e+07	17153340	1.91616e+07	2.12902e+07	2.07706e+07	2.41063e+07	2.80907e+07	3.02578e+07	3.14975e+07	43.5714
2020-11-08	2257	24088	7.96312e+06	8.3762e+06	9.10203e+06	1.04293e+07	1.16992e+07	1.28665e+07	1.42879e+07	1.56258e+07	17153340	1.91616e+07	2.12902e+07	2.07706e+07	2.41063e+07	2.80907e+07	3.02578e+07	38.5714
2020-11-07	2223.29	24084	7.2453e+06	7.96312e+06	8.3762e+06	9.10203e+06	1.04293e+07	1.16992e+07	1.28665e+07	1.42879e+07	1.56258e+07	17153340	1.91616e+07	2.12902e+07	2.07706e+07	2.41063e+07	2.80907e+07	31.4286
2020-11-06	2151.86	23841.4	6.48576e+06	7.2453e+06	7.96312e+06	8.3762e+06	9.10203e+06	1.04293e+07	1.16992e+07	1.28665e+07	1.42879e+07	1.56258e+07	17153340	1.91616e+07	2.12902e+07	2.07706e+07	2.41063e+07	27.5714
2020-11-05	2043.57	23834.4	5.73836e+06	6.48576e+06	7.2453e+06	7.96312e+06	8.3762e+06	9.10203e+06	1.04293e+07	1.16992e+07	1.28665e+07	1.42879e+07	1.56258e+07	17153340	1.91616e+07	2.12902e+07	2.07706e+07	26.5714
2020-11-04	1799.86	21939.4	5.21634e+06	5.73836e+06	6.48576e+06	7.2453e+06	7.96312e+06	8.3762e+06	9.10203e+06	1.04293e+07	1.16992e+07	1.28665e+07	1.42879e+07	1.56258e+07	17153340	1.91616e+07	2.12902e+07	23.7143
2020-11-03	1642.86	21505.6	4.72275e+06	5.21634e+06	5.73836e+06	6.48576e+06	7.2453e+06	7.96312e+06	8.3762e+06	9.10203e+06	1.04293e+07	1.16992e+07	1.28665e+07	1.42879e+07	1.56258e+07	17153340	1.91616e+07	21.7143
2020-11-02	1513.29	20814	4.31331e+06	4.72275e+06	5.21634e+06	5.73836e+06	6.48576e+06	7.2453e+06	7.96312e+06	8.3762e+06	9.10203e+06	1.04293e+07	1.16992e+07	1.28665e+07	1.42879e+07	1.56258e+07	17153340	19.8571
2020-11-01	1450.86	20855.1	4.34294e+06	4.31331e+06	4.72275e+06	5.21634e+06	5.73836e+06	6.48576e+06	7.2453e+06	7.96312e+06	8.3762e+06	9.10203e+06	1.04293e+07	1.16992e+07	1.28665e+07	1.42879e+07	1.56258e+07	19.4286
2020-10-31	1324	21216.6	4.25763e+06	4.34294e+06	4.31331e+06	4.72275e+06	5.21634e+06	5.73836e+06	6.48576e+06	7.2453e+06	7.96312e+06	8.3762e+06	9.10203e+06	1.04293e+07	1.16992e+07	1.28665e+07	1.42879e+07	18.1429
2020-10-30	1163.86	20712.4	4.05107e+06	4.25763e+06	4.34294e+06	4.31331e+06	4.72275e+06	5.21634e+06	5.73836e+06	6.48576e+06	7.2453e+06	7.96312e+06	8.3762e+06	9.10203e+06	1.04293e+07	1.16992e+07	1.28665e+07	16.8571
2020-10-29	1042.57	19922.4	4.06923e+06	4.05107e+06	4.25763e+06	4.34294e+06	4.31331e+06	4.72275e+06	5.21634e+06	5.73836e+06	6.48576e+06	7.2453e+06	7.96312e+06	8.3762e+06	9.10203e+06	1.04293e+07	1.16992e+07	15.5714
2020-10-28	995.571	21384.9	3.9335e+06	4.06923e+06	4.05107e+06	4.25763e+06	4.34294e+06	4.31331e+06	4.72275e+06	5.21634e+06	5.73836e+06	6.48576e+06	7.2453e+06	7.96312e+06	8.3762e+06	9.10203e+06	1.04293e+07	15.1429
2020-10-27	898.143	21334.7	3.7335e+06	3.9335e+06	4.06923e+06	4.05107e+06	4.25763e+06	4.34294e+06	4.31331e+06	4.72275e+06	5.21634e+06	5.73836e+06	6.48576e+06	7.2453e+06	7.96312e+06	8.3762e+06	9.10203e+06	14.1429
2020-10-26	813.571	21084	3.70656e+06	3.7335e+06	3.9335e+06	4.06923e+06	4.05107e+06	4.25763e+06	4.34294e+06	4.31331e+06	4.72275e+06	5.21634e+06	5.73836e+06	6.48576e+06	7.2453e+06	7.96312e+06	8.3762e+06	12.4286
2020-10-25	774	20188.4	3.59756e+06	3.70656e+06	3.7335e+06	3.9335e+06	4.06923e+06	4.05107e+06	4.25763e+06	4.34294e+06	4.31331e+06	4.72275e+06	5.21634e+06	5.73836e+06	6.48576e+06	7.2453e+06	7.96312e+06	11.5714
2020-10-24	723.714	19742.4	3.53834e+06	3.59756e+06	3.70656e+06	3.7335e+06	3.9335e+06	4.06923e+06	4.05107e+06	4.25763e+06	4.34294e+06	4.31331e+06	4.72275e+06	5.21634e+06	5.73836e+06	6.48576e+06	7.2453e+06	12.2857
2020-10-23	659	19524.3	3.61055e+06	3.53834e+06	3.59756e+06	3.70656e+06	3.7335e+06	3.9335e+06	4.06923e+06	4.05107e+06	4.25763e+06	4.34294e+06	4.31331e+06	4.72275e+06	5.21634e+06	5.73836e+06	6.48576e+06	12.8571
2020-10-22	611.429	19134.3	3.33279e+06	3.61055e+06	3.53834e+06	3.59756e+06	3.70656e+06	3.7335e+06	3.9335e+06	4.06923e+06	4.05107e+06	4.25763e+06	4.34294e+06	4.31331e+06	4.72275e+06	5.21634e+06	5.73836e+06	13.5714
2020-10-21	550.143	18957.4	3.37322e+06	3.33279e+06	3.61055e+06	3.53834e+06	3.59756e+06	3.70656e+06	3.7335e+06	3.9335e+06	4.06923e+06	4.05107e+06	4.25763e+06	4.34294e+06	4.31331e+06	4.72275e+06	5.21634e+06	12.1429
2020-10-20	488.857	18619	3.44558e+06	3.37322e+06	3.33279e+06	3.61055e+06	3.53834e+06	3.59756e+06	3.70656e+06	3.7335e+06	3.9335e+06	4.06923e+06	4.05107e+06	4.25763e+06	4.34294e+06	4.31331e+06	4.72275e+06	11.4286
2020-10-19	451.857	18537.3	3.29352e+06	3.44558e+06	3.37322e+06	3.33279e+06	3.61055e+06	3.53834e+06	3.59756e+06	3.70656e+06	3.7335e+06	3.9335e+06	4.06923e+06	4.05107e+06	4.25763e+06	4.34294e+06	4.31331e+06	10.8571
2020-10-18	431.429	18457.6	3.65972e+06	3.29352e+06	3.44558e+06	3.37322e+06	3.33279e+06	3.61055e+06	3.53834e+06	3.59756e+06	3.70656e+06	3.7335e+06	3.9335e+06	4.06923e+06	4.05107e+06	4.25763e+06	4.34294e+06	9.85714
2020-10-17	408.857	17720.9	3.52238e+06	3.65972e+06	3.29352e+06	3.44558e+06	3.37322e+06	3.33279e+06	3.61055e+06	3.53834e+06	3.59756e+06	3.70656e+06	3.7335e+06	3.9335e+06	4.06923e+06	4.05107e+06	4.25763e+06	9.28571
2020-10-16	383.714	16902.6	3.39308e+06	3.52238e+06	3.65972e+06	3.29352e+06	3.44558e+06	3.37322e+06	3.33279e+06	3.61055e+06	3.53834e+06	3.59756e+06	3.70656e+06	3.7335e+06	3.9335e+06	4.06923e+06	4.05107e+06	8.57143
2020-10-15	367	15635.9	3.5179e+06	3.39308e+06	3.52238e+06	3.65972e+06	3.29352e+06	3.44558e+06	3.37322e+06	3.33279e+06	3.61055e+06	3.53834e+06	3.59756e+06	3.70656e+06	3.7335e+06	3.9335e+06	4.06923e+06	7.42857
2020-10-14	364.571	14308.1	3.47296e+06	3.5179e+06	3.39308e+06	3.52238e+06	3.65972e+06	3.29352e+06	3.44558e+06	3.37322e+06	3.33279e+06	3.61055e+06	3.53834e+06	3.59756e+06	3.70656e+06	3.7335e+06	3.9335e+06	8
2020-10-13	360.429	13103.1	3.45354e+06	3.47296e+06	3.5179e+06	3.39308e+06	3.52238e+06	3.65972e+06	3.29352e+06	3.44558e+06	3.37322e+06	3.33279e+06	3.61055e+06	3.53834e+06	3.59756e+06	3.70656e+06	3.7335e+06	8.14286
2020-10-12	359.143	12010	3.4156e+06	3.45354e+06	3.47296e+06	3.5179e+06	3.39308e+06	3.52238e+06	3.65972e+06	3.29352e+06	3.44558e+06	3.37322e+06	3.33279e+06	3.61055e+06	3.53834e+06	3.59756e+06	3.70656e+06	8.57143
2020-10-11	360.286	12054.1	2.95666e+06	3.4156e+06	3.45354e+06	3.47296e+06	3.5179e+06	3.39308e+06	3.52238e+06	3.65972e+06	3.29352e+06	3.44558e+06	3.37322e+06	3.33279e+06	3.61055e+06	3.53834e+06	3.59756e+06	9.42857
2020-10-10	353	12061.3	3.1995e+06	2.95666e+06	3.4156e+06	3.45354e+06	3.47296e+06	3.5179e+06	3.39308e+06	3.52238e+06	3.65972e+06	3.29352e+06	3.44558e+06	3.37322e+06	3.33279e+06	3.61055e+06	3.53834e+06	10.1429
2020-10-09	347.429	11660.1	3.56028e+06	3.1995e+06	2.95666e+06	3.4156e+06	3.45354e+06	3.47296e+06	3.5179e+06	3.39308e+06	3.52238e+06	3.65972e+06	3.29352e+06	3.44558e+06	3.37322e+06	3.33279e+06	3.61055e+06	9.42857
2020-10-08	357.286	11389.3	3.51026e+06	3.56028e+06	3.1995e+06	2.95666e+06	3.4156e+06	3.45354e+06	3.47296e+06	3.5179e+06	3.39308e+06	3.52238e+06	3.65972e+06	3.29352e+06	3.44558e+06	3.37322e+06	3.33279e+06	8.71429
2020-10-07	353.714	11120.6	3.68237e+06	3.51026e+06	3.56028e+06	3.1995e+06	2.95666e+06	3.4156e+06	3.45354e+06	3.47296e+06	3.5179e+06	3.39308e+06	3.52238e+06	3.65972e+06	3.29352e+06	3.44558e+06	3.37322e+06	9
2020-10-06	346.143	10786	3.66769e+06	3.68237e+06	3.51026e+06	3.56028e+06	3.1995e+06	2.95666e+06	3.4156e+06	3.45354e+06	3.47296e+06	3.5179e+06	3.39308e+06	3.52238e+06	3.65972e+06	3.29352e+06	3.44558e+06	8.85714
2020-10-05	348.571	10633.6	3.42882e+06	3.66769e+06	3.68237e+06	3.51026e+06	3.56028e+06	3.1995e+06	2.95666e+06	3.4156e+06	3.45354e+06	3.47296e+06	3.5179e+06	3.39308e+06	3.52238e+06	3.65972e+06	3.29352e+06	10
2020-10-04	343.714	10466.7	3.49138e+06	3.42882e+06	3.66769e+06	3.68237e+06	3.51026e+06	3.56028e+06	3.1995e+06	2.95666e+06	3.4156e+06	3.45354e+06	3.47296e+06	3.5179e+06	3.39308e+06	3.52238e+06	3.65972e+06	9.57143
2020-10-03	342.143	10341.7	3.35353e+06	3.49138e+06	3.42882e+06	3.66769e+06	3.68237e+06	3.51026e+06	3.56028e+06	3.1995e+06	2.95666e+06	3.4156e+06	3.45354e+06	3.47296e+06	3.5179e+06	3.39308e+06	3.52238e+06	8.57143
2020-10-02	349	10345.4	2.90948e+06	3.35353e+06	3.49138e+06	3.42882e+06	3.66769e+06	3.68237e+06	3.51026e+06	3.56028e+06	3.1995e+06	2.95666e+06	3.4156e+06	3.45354e+06	3.47296e+06	3.5179e+06	3.39308e+06	10.1429
2020-10-01	324.143	10281.9	2.70972e+06	2.90948e+06	3.35353e+06	3.49138e+06	3.42882e+06	3.66769e+06	3.68237e+06	3.51026e+06	3.56028e+06	3.1995e+06	2.95666e+06	3.4156e+06	3.45354e+06	3.47296e+06	3.5179e+06	10
2020-09-30	317.714	10617.1	2.35876e+06	2.70972e+06	2.90948e+06	3.35353e+06	3.49138e+06	3.42882e+06	3.66769e+06	3.68237e+06	3.51026e+06	3.56028e+06	3.1995e+06	2.95666e+06	3.4156e+06	3.45354e+06	3.47296e+06	8.57143
2020-09-29	318.286	10825.4	2.28106e+06	2.35876e+06	2.70972e+06	2.90948e+06	3.35353e+06	3.49138e+06	3.42882e+06	3.66769e+06	3.68237e+06	3.51026e+06	3.56028e+06	3.1995e+06	2.95666e+06	3.4156e+06	3.45354e+06	8.57143
2020-09-28	309.143	10653.7	2.47352e+06	2.28106e+06	2.35876e+06	2.70972e+06	2.90948e+06	3.35353e+06	3.49138e+06	3.42882e+06	3.66769e+06	3.68237e+06	3.51026e+06	3.56028e+06	3.1995e+06	2.95666e+06	3.4156e+06	7.57143
2020-09-27	335.429	10910.6	2.47286e+06	2.47352e+06	2.28106e+06	2.35876e+06	2.70972e+06	2.90948e+06	3.35353e+06	3.49138e+06	3.42882e+06	3.66769e+06	3.68237e+06	3.51026e+06	3.56028e+06	3.1995e+06	2.95666e+06	7.28571
2020-09-26	328.571	10720.3	2.41893e+06	2.47286e+06	2.47352e+06	2.28106e+06	2.35876e+06	2.70972e+06	2.90948e+06	3.35353e+06	3.49138e+06	3.42882e+06	3.66769e+06	3.68237e+06	3.51026e+06	3.56028e+06	3.1995e+06	9.71429
2020-09-25	317.857	10674.9	2.45363e+06	2.41893e+06	2.47286e+06	2.47352e+06	2.28106e+06	2.35876e+06	2.70972e+06	2.90948e+06	3.35353e+06	3.49138e+06	3.42882e+06	3.66769e+06	3.68237e+06	3.51026e+06	3.56028e+06	7.57143
2020-09-24	323.714	10867.3	2.67038e+06	2.45363e+06	2.41893e+06	2.47286e+06	2.47352e+06	2.28106e+06	2.35876e+06	2.70972e+06	2.90948e+06	3.35353e+06	3.49138e+06	3.42882e+06	3.66769e+06	3.68237e+06	3.51026e+06	7.71429
2020-09-23	322.714	10761.7	2.80548e+06	2.67038e+06	2.45363e+06	2.41893e+06	2.47286e+06	2.47352e+06	2.28106e+06	2.35876e+06	2.70972e+06	2.90948e+06	3.35353e+06	3.49138e+06	3.42882e+06	3.66769e+06	3.68237e+06	8.85714
2020-09-22	316.143	10924	2.95936e+06	2.80548e+06	2.67038e+06	2.45363e+06	2.41893e+06	2.47286e+06	2.47352e+06	2.28106e+06	2.35876e+06	2.70972e+06	2.90948e+06	3.35353e+06	3.49138e+06	3.42882e+06	3.66769e+06	8.42857
2020-09-21	310.143	11013	2.80576e+06	2.95936e+06	2.80548e+06	2.67038e+06	2.45363e+06	2.41893e+06	2.47286e+06	2.47352e+06	2.28106e+06	2.35876e+06	2.70972e+06	2.90948e+06	3.35353e+06	3.49138e+06	3.42882e+06	8.85714
2020-09-20	271.143	10904.4	2.82037e+06	2.80576e+06	2.95936e+06	2.80548e+06	2.67038e+06	2.45363e+06	2.41893e+06	2.47286e+06	2.47352e+06	2.28106e+06	2.35876e+06	2.70972e+06	2.90948e+06	3.35353e+06	3.49138e+06	9.42857
2020-09-19	276.429	11574.4	3.07616e+06	2.82037e+06	2.80576e+06	2.95936e+06	2.80548e+06	2.67038e+06	2.45363e+06	2.41893e+06	2.47286e+06	2.47352e+06	2.28106e+06	2.35876e+06	2.70972e+06	2.90948e+06	3.35353e+06	7.14286
2020-09-18	285.286	12479.7	3153212	3.07616e+06	2.82037e+06	2.80576e+06	2.95936e+06	2.80548e+06	2.67038e+06	2.45363e+06	2.41893e+06	2.47286e+06	2.47352e+06	2.28106e+06	2.35876e+06	2.70972e+06	2.90948e+06	7.85714
2020-09-17	279.571	12555.9	2.92366e+06	3153212	3.07616e+06	2.82037e+06	2.80576e+06	2.95936e+06	2.80548e+06	2.67038e+06	2.45363e+06	2.41893e+06	2.47286e+06	2.47352e+06	2.28106e+06	2.35876e+06	2.70972e+06	8.42857
2020-09-16	281.429	13084.6	2.83073e+06	2.92366e+06	3153212	3.07616e+06	2.82037e+06	2.80576e+06	2.95936e+06	2.80548e+06	2.67038e+06	2.45363e+06	2.41893e+06	2.47286e+06	2.47352e+06	2.28106e+06	2.35876e+06	7.57143
2020-09-15	272.286	13470	4.24866e+06	2.83073e+06	2.92366e+06	3153212	3.07616e+06	2.82037e+06	2.80576e+06	2.95936e+06	2.80548e+06	2.67038e+06	2.45363e+06	2.41893e+06	2.47286e+06	2.47352e+06	2.28106e+06	8.42857
2020-09-14	252.143	13598.7	4.50285e+06	4.24866e+06	2.83073e+06	2.92366e+06	3153212	3.07616e+06	2.82037e+06	2.80576e+06	2.95936e+06	2.80548e+06	2.67038e+06	2.45363e+06	2.41893e+06	2.47286e+06	2.47352e+06	6.85714
2020-09-13	248.714	14037.7	4.37781e+06	4.50285e+06	4.24866e+06	2.83073e+06	2.92366e+06	3153212	3.07616e+06	2.82037e+06	2.80576e+06	2.95936e+06	2.80548e+06	2.67038e+06	2.45363e+06	2.41893e+06	2.47286e+06	6.28571
2020-09-12	239.714	13989.7	3.98789e+06	4.37781e+06	4.50285e+06	4.24866e+06	2.83073e+06	2.92366e+06	3153212	3.07616e+06	2.82037e+06	2.80576e+06	2.95936e+06	2.80548e+06	2.67038e+06	2.45363e+06	2.41893e+06	6.85714
2020-09-11	223.286	13030.3	3.88284e+06	3.98789e+06	4.37781e+06	4.50285e+06	4.24866e+06	2.83073e+06	2.92366e+06	3153212	3.07616e+06	2.82037e+06	2.80576e+06	2.95936e+06	2.80548e+06	2.67038e+06	2.45363e+06	6.71429
2020-09-10	211.143	12833.6	4.23171e+06	3.88284e+06	3.98789e+06	4.37781e+06	4.50285e+06	4.24866e+06	2.83073e+06	2.92366e+06	3153212	3.07616e+06	2.82037e+06	2.80576e+06	2.95936e+06	2.80548e+06	2.67038e+06	6
2020-09-09	192.429	12257.9	3.9153e+06	4.23171e+06	3.88284e+06	3.98789e+06	4.37781e+06	4.50285e+06	4.24866e+06	2.83073e+06	2.92366e+06	3153212	3.07616e+06	2.82037e+06	2.80576e+06	2.95936e+06	2.80548e+06	5.85714
2020-09-08	190.286	11987.6	2.33472e+06	3.9153e+06	4.23171e+06	3.88284e+06	3.98789e+06	4.37781e+06	4.50285e+06	4.24866e+06	2.83073e+06	2.92366e+06	3153212	3.07616e+06	2.82037e+06	2.80576e+06	2.95936e+06	4.85714
2020-09-07	195.714	12638.4	2.12385e+06	2.33472e+06	3.9153e+06	4.23171e+06	3.88284e+06	3.98789e+06	4.37781e+06	4.50285e+06	4.24866e+06	2.83073e+06	2.92366e+06	3153212	3.07616e+06	2.82037e+06	2.80576e+06	5.57143
2020-09-06	199.571	12390.9	2.07588e+06	2.12385e+06	2.33472e+06	3.9153e+06	4.23171e+06	3.88284e+06	3.98789e+06	4.37781e+06	4.50285e+06	4.24866e+06	2.83073e+06	2.92366e+06	3153212	3.07616e+06	2.82037e+06	5.71429
2020-09-05	201.429	12008.9	2.26385e+06	2.07588e+06	2.12385e+06	2.33472e+06	3.9153e+06	4.23171e+06	3.88284e+06	3.98789e+06	4.37781e+06	4.50285e+06	4.24866e+06	2.83073e+06	2.92366e+06	3153212	3.07616e+06	4.71429
2020-09-04	200	12268.1	2.10799e+06	2.26385e+06	2.07588e+06	2.12385e+06	2.33472e+06	3.9153e+06	4.23171e+06	3.88284e+06	3.98789e+06	4.37781e+06	4.50285e+06	4.24866e+06	2.83073e+06	2.92366e+06	3153212	4.71429
2020-09-03	209.714	12733.4	1.7943e+06	2.10799e+06	2.26385e+06	2.07588e+06	2.12385e+06	2.33472e+06	3.9153e+06	4.23171e+06	3.88284e+06	3.98789e+06	4.37781e+06	4.50285e+06	4.24866e+06	2.83073e+06	2.92366e+06	5
2020-09-02	212.286	13215.6	1.78084e+06	1.7943e+06	2.10799e+06	2.26385e+06	2.07588e+06	2.12385e+06	2.33472e+06	3.9153e+06	4.23171e+06	3.88284e+06	3.98789e+06	4.37781e+06	4.50285e+06	4.24866e+06	2.83073e+06	5.57143
2020-09-01	220.857	13399.4	1.5567e+06	1.78084e+06	1.7943e+06	2.10799e+06	2.26385e+06	2.07588e+06	2.12385e+06	2.33472e+06	3.9153e+06	4.23171e+06	3.88284e+06	3.98789e+06	4.37781e+06	4.50285e+06	4.24866e+06	6.42857
2020-08-31	215.286	13032.7	1.96167e+06	1.5567e+06	1.78084e+06	1.7943e+06	2.10799e+06	2.26385e+06	2.07588e+06	2.12385e+06	2.33472e+06	3.9153e+06	4.23171e+06	3.88284e+06	3.98789e+06	4.37781e+06	4.50285e+06	5.57143
2020-08-30	213.429	13214.6	2.11333e+06	1.96167e+06	1.5567e+06	1.78084e+06	1.7943e+06	2.10799e+06	2.26385e+06	2.07588e+06	2.12385e+06	2.33472e+06	3.9153e+06	4.23171e+06	3.88284e+06	3.98789e+06	4.37781e+06	4.28571
2020-08-29	231.571	13283.9	1.75481e+06	2.11333e+06	1.96167e+06	1.5567e+06	1.78084e+06	1.7943e+06	2.10799e+06	2.26385e+06	2.07588e+06	2.12385e+06	2.33472e+06	3.9153e+06	4.23171e+06	3.88284e+06	3.98789e+06	4.28571
2020-08-28	244	12923	1.67377e+06	1.75481e+06	2.11333e+06	1.96167e+06	1.5567e+06	1.78084e+06	1.7943e+06	2.10799e+06	2.26385e+06	2.07588e+06	2.12385e+06	2.33472e+06	3.9153e+06	4.23171e+06	3.88284e+06	4.57143
2020-08-27	235.286	12426	1.49868e+06	1.67377e+06	1.75481e+06	2.11333e+06	1.96167e+06	1.5567e+06	1.78084e+06	1.7943e+06	2.10799e+06	2.26385e+06	2.07588e+06	2.12385e+06	2.33472e+06	3.9153e+06	4.23171e+06	4.42857
2020-08-26	236.714	11958.4	1.30204e+06	1.49868e+06	1.67377e+06	1.75481e+06	2.11333e+06	1.96167e+06	1.5567e+06	1.78084e+06	1.7943e+06	2.10799e+06	2.26385e+06	2.07588e+06	2.12385e+06	2.33472e+06	3.9153e+06	3.28571
2020-08-25	225.857	18811.3	1.69152e+06	1.30204e+06	1.49868e+06	1.67377e+06	1.75481e+06	2.11333e+06	1.96167e+06	1.5567e+06	1.78084e+06	1.7943e+06	2.10799e+06	2.26385e+06	2.07588e+06	2.12385e+06	2.33472e+06	3.28571
2020-08-24	240.286	18739.6	1.191e+06	1.69152e+06	1.30204e+06	1.49868e+06	1.67377e+06	1.75481e+06	2.11333e+06	1.96167e+06	1.5567e+06	1.78084e+06	1.7943e+06	2.10799e+06	2.26385e+06	2.07588e+06	2.12385e+06	3.85714
2020-08-23	237.429	18438.4	941630	1.191e+06	1.69152e+06	1.30204e+06	1.49868e+06	1.67377e+06	1.75481e+06	2.11333e+06	1.96167e+06	1.5567e+06	1.78084e+06	1.7943e+06	2.10799e+06	2.26385e+06	2.07588e+06	4
2020-08-22	227.857	17501.7	859569	941630	1.191e+06	1.69152e+06	1.30204e+06	1.49868e+06	1.67377e+06	1.75481e+06	2.11333e+06	1.96167e+06	1.5567e+06	1.78084e+06	1.7943e+06	2.10799e+06	2.26385e+06	4.14286
2020-08-21	223	17411.9	657225	859569	941630	1.191e+06	1.69152e+06	1.30204e+06	1.49868e+06	1.67377e+06	1.75481e+06	2.11333e+06	1.96167e+06	1.5567e+06	1.78084e+06	1.7943e+06	2.10799e+06	4
2020-08-20	229.429	18444.6	532321	657225	859569	941630	1.191e+06	1.69152e+06	1.30204e+06	1.49868e+06	1.67377e+06	1.75481e+06	2.11333e+06	1.96167e+06	1.5567e+06	1.78084e+06	1.7943e+06	3.71429
2020-08-19	220.143	17785.3	462098	532321	657225	859569	941630	1.191e+06	1.69152e+06	1.30204e+06	1.49868e+06	1.67377e+06	1.75481e+06	2.11333e+06	1.96167e+06	1.5567e+06	1.78084e+06	4.42857
2020-08-18	226.571	10304.6	181258	462098	532321	657225	859569	941630	1.191e+06	1.69152e+06	1.30204e+06	1.49868e+06	1.67377e+06	1.75481e+06	2.11333e+06	1.96167e+06	1.5567e+06	3.42857
2020-08-17	216.143	9826.14	168623	181258	462098	532321	657225	859569	941630	1.191e+06	1.69152e+06	1.30204e+06	1.49868e+06	1.67377e+06	1.75481e+06	2.11333e+06	1.96167e+06	3.28571
2020-08-16	212.714	9759	147676	168623	181258	462098	532321	657225	859569	941630	1.191e+06	1.69152e+06	1.30204e+06	1.49868e+06	1.67377e+06	1.75481e+06	2.11333e+06	3.57143
2020-08-15	210.714	10743.7	135072	147676	168623	181258	462098	532321	657225	859569	941630	1.191e+06	1.69152e+06	1.30204e+06	1.49868e+06	1.67377e+06	1.75481e+06	4
2020-08-14	199.571	10562.6	125684	135072	147676	168623	181258	462098	532321	657225	859569	941630	1.191e+06	1.69152e+06	1.30204e+06	1.49868e+06	1.67377e+06	4
2020-08-13	184.857	9706.43	122105	125684	135072	147676	168623	181258	462098	532321	657225	859569	941630	1.191e+06	1.69152e+06	1.30204e+06	1.49868e+06	3.71429
2020-08-12	177.571	10028.9	124893	122105	125684	135072	147676	168623	181258	462098	532321	657225	859569	941630	1.191e+06	1.69152e+06	1.30204e+06	2.85714
2020-08-11	157.857	9861.43	124111	124893	122105	125684	135072	147676	168623	181258	462098	532321	657225	859569	941630	1.191e+06	1.69152e+06	2.71429
2020-08-10	147.143	13331.7	129705	124111	124893	122105	125684	135072	147676	168623	181258	462098	532321	657225	859569	941630	1.191e+06	2.28571
2020-08-09	140.143	15079.9	162370	129705	124111	124893	122105	125684	135072	147676	168623	181258	462098	532321	657225	859569	941630	2.28571
2020-08-08	121.857	14400.6	157996	162370	129705	124111	124893	122105	125684	135072	147676	168623	181258	462098	532321	657225	859569	2
2020-08-07	115.857	14446.9	195499	157996	162370	129705	124111	124893	122105	125684	135072	147676	168623	181258	462098	532321	657225	1.57143
2020-08-06	105.429	14215.1	223177	195499	157996	162370	129705	124111	124893	122105	125684	135072	147676	168623	181258	462098	532321	2.28571
2020-08-05	92.8571	14022	217258	223177	195499	157996	162370	129705	124111	124893	122105	125684	135072	147676	168623	181258	462098	2.14286
2020-08-04	83.2857	20309.9	225617	217258	223177	195499	157996	162370	129705	124111	124893	122105	125684	135072	147676	168623	181258	2
2020-08-03	73.4286	16219.9	228673	225617	217258	223177	195499	157996	162370	129705	124111	124893	122105	125684	135072	147676	168623	1.85714
2020-08-02	67.4286	13964.9	213913	228673	225617	217258	223177	195499	157996	162370	129705	124111	124893	122105	125684	135072	147676	1.42857
2020-08-01	60.5714	14191	211817	213913	228673	225617	217258	223177	195499	157996	162370	129705	124111	124893	122105	125684	135072	0.857143
2020-07-31	49.2857	13335	191354	211817	213913	228673	225617	217258	223177	195499	157996	162370	129705	124111	124893	122105	125684	1
2020-07-30	41.8571	12717.6	168042	191354	211817	213913	228673	225617	217258	223177	195499	157996	162370	129705	124111	124893	122105	0.285714
2020-07-29	37.2857	12393.4	154432	168042	191354	211817	213913	228673	225617	217258	223177	195499	157996	162370	129705	124111	124893	0.285714
2020-07-28	33.7143	5376.29	135603	154432	168042	191354	211817	213913	228673	225617	217258	223177	195499	157996	162370	129705	124111	0.714286
2020-07-27	31.4286	5365.29	114709	135603	154432	168042	191354	211817	213913	228673	225617	217258	223177	195499	157996	162370	129705	0.714286
2020-07-26	28	5274.14	96704.4	114709	135603	154432	168042	191354	211817	213913	228673	225617	217258	223177	195499	157996	162370	0.714286
2020-07-25	27.7143	4873.71	92924.3	96704.4	114709	135603	154432	168042	191354	211817	213913	228673	225617	217258	223177	195499	157996	1
2020-07-24	26	4834	78426	92924.3	96704.4	114709	135603	154432	168042	191354	211817	213913	228673	225617	217258	223177	195499	0.714286
2020-07-23	26.2857	4645.29	66048.4	78426	92924.3	96704.4	114709	135603	154432	168042	191354	211817	213913	228673	225617	217258	223177	0.571429
2020-07-22	26.5714	4700.29	52310.6	66048.4	78426	92924.3	96704.4	114709	135603	154432	168042	191354	211817	213913	228673	225617	217258	0.714286
2020-07-21	25.8571	4799.86	48903.4	52310.6	66048.4	78426	92924.3	96704.4	114709	135603	154432	168042	191354	211817	213913	228673	225617	0.428571
2020-07-20	29	4472.57	48920.8	48903.4	52310.6	66048.4	78426	92924.3	96704.4	114709	135603	154432	168042	191354	211817	213913	228673	0.571429
2020-07-19	30.8571	5262	50713.9	48920.8	48903.4	52310.6	66048.4	78426	92924.3	96704.4	114709	135603	154432	168042	191354	211817	213913	0.857143
2020-07-18	31.7143	4981.86	51308.9	50713.9	48920.8	48903.4	52310.6	66048.4	78426	92924.3	96704.4	114709	135603	154432	168042	191354	211817	0.714286
2020-07-17	34.8571	5608.57	54718	51308.9	50713.9	48920.8	48903.4	52310.6	66048.4	78426	92924.3	96704.4	114709	135603	154432	168042	191354	0.857143
2020-07-16	39.4286	5660.29	53718.2	54718	51308.9	50713.9	48920.8	48903.4	52310.6	66048.4	78426	92924.3	96704.4	114709	135603	154432	168042	1.14286
2020-07-15	41.5714	5226.14	67685.1	53718.2	54718	51308.9	50713.9	48920.8	48903.4	52310.6	66048.4	78426	92924.3	96704.4	114709	135603	154432	1.14286
2020-07-14	42.4286	5317.57	99487.9	67685.1	53718.2	54718	51308.9	50713.9	48920.8	48903.4	52310.6	66048.4	78426	92924.3	96704.4	114709	135603	0.857143
2020-07-13	38	6017.71	97852.9	99487.9	67685.1	53718.2	54718	51308.9	50713.9	48920.8	48903.4	52310.6	66048.4	78426	92924.3	96704.4	114709	0.857143
2020-07-12	40.7143	5254	96011.4	97852.9	99487.9	67685.1	53718.2	54718	51308.9	50713.9	48920.8	48903.4	52310.6	66048.4	78426	92924.3	96704.4	0.571429
2020-07-11	37.5714	5637.71	93045.6	96011.4	97852.9	99487.9	67685.1	53718.2	54718	51308.9	50713.9	48920.8	48903.4	52310.6	66048.4	78426	92924.3	0.428571
2020-07-10	35.2857	5423	81831	93045.6	96011.4	97852.9	99487.9	67685.1	53718.2	54718	51308.9	50713.9	48920.8	48903.4	52310.6	66048.4	78426	0.714286
2020-07-09	30.7143	5471.14	79835.7	81831	93045.6	96011.4	97852.9	99487.9	67685.1	53718.2	54718	51308.9	50713.9	48920.8	48903.4	52310.6	66048.4	0.571429
2020-07-08	27.5714	5601.14	66628.9	79835.7	81831	93045.6	96011.4	97852.9	99487.9	67685.1	53718.2	54718	51308.9	50713.9	48920.8	48903.4	52310.6	0.428571
2020-07-07	26.1429	5187	52528.2	66628.9	79835.7	81831	93045.6	96011.4	97852.9	99487.9	67685.1	53718.2	54718	51308.9	50713.9	48920.8	48903.4	0.571429
2020-07-06	25.1429	4562.29	44465.5	52528.2	66628.9	79835.7	81831	93045.6	96011.4	97852.9	99487.9	67685.1	53718.2	54718	51308.9	50713.9	48920.8	0.428571
2020-07-05	21.1429	4573.86	60603	44465.5	52528.2	66628.9	79835.7	81831	93045.6	96011.4	97852.9	99487.9	67685.1	53718.2	54718	51308.9	50713.9	0.428571
2020-07-04	21.2857	4365.57	82393.1	60603	44465.5	52528.2	66628.9	79835.7	81831	93045.6	96011.4	97852.9	99487.9	67685.1	53718.2	54718	51308.9	0.285714
2020-07-03	21	3734.57	111396	82393.1	60603	44465.5	52528.2	66628.9	79835.7	81831	93045.6	96011.4	97852.9	99487.9	67685.1	53718.2	54718	-0.142857
2020-07-02	20.1429	3279	135508	111396	82393.1	60603	44465.5	52528.2	66628.9	79835.7	81831	93045.6	96011.4	97852.9	99487.9	67685.1	53718.2	0.285714
2020-07-01	18	2906.14	130522	135508	111396	82393.1	60603	44465.5	52528.2	66628.9	79835.7	81831	93045.6	96011.4	97852.9	99487.9	67685.1	0.571429
2020-06-30	15.8571	3084	114009	130522	135508	111396	82393.1	60603	44465.5	52528.2	66628.9	79835.7	81831	93045.6	96011.4	97852.9	99487.9	0.571429
2020-06-29	15.2857	3200.43	115688	114009	130522	135508	111396	82393.1	60603	44465.5	52528.2	66628.9	79835.7	81831	93045.6	96011.4	97852.9	0.714286
2020-06-28	16.1429	3141.57	86754.5	115688	114009	130522	135508	111396	82393.1	60603	44465.5	52528.2	66628.9	79835.7	81831	93045.6	96011.4	0.571429
2020-06-27	16.1429	3178.43	57270.9	86754.5	115688	114009	130522	135508	111396	82393.1	60603	44465.5	52528.2	66628.9	79835.7	81831	93045.6	0.714286
2020-06-26	15.5714	3514	38261.8	57270.9	86754.5	115688	114009	130522	135508	111396	82393.1	60603	44465.5	52528.2	66628.9	79835.7	81831	0.714286
2020-06-25	13.8571	3876.57	22983.2	38261.8	57270.9	86754.5	115688	114009	130522	135508	111396	82393.1	60603	44465.5	52528.2	66628.9	79835.7	0.428571
2020-06-24	15.4286	4387	20635.2	22983.2	38261.8	57270.9	86754.5	115688	114009	130522	135508	111396	82393.1	60603	44465.5	52528.2	66628.9	0.142857
2020-06-23	22.1429	4493	27109.1	20635.2	22983.2	38261.8	57270.9	86754.5	115688	114009	130522	135508	111396	82393.1	60603	44465.5	52528.2	0.285714
2020-06-22	22	4447.86	30875.9	27109.1	20635.2	22983.2	38261.8	57270.9	86754.5	115688	114009	130522	135508	111396	82393.1	60603	44465.5	0.142857
2020-06-21	20.8571	4603.29	26555	30875.9	27109.1	20635.2	22983.2	38261.8	57270.9	86754.5	115688	114009	130522	135508	111396	82393.1	60603	0.571429
2020-06-20	20.7143	4491.86	25318	26555	30875.9	27109.1	20635.2	22983.2	38261.8	57270.9	86754.5	115688	114009	130522	135508	111396	82393.1	0.571429
2020-06-19	18.5714	4406.29	24691.2	25318	26555	30875.9	27109.1	20635.2	22983.2	38261.8	57270.9	86754.5	115688	114009	130522	135508	111396	0.428571
2020-06-18	20	3991.79	32851.6	24691.2	25318	26555	30875.9	27109.1	20635.2	22983.2	38261.8	57270.9	86754.5	115688	114009	130522	135508	0.428571
2020-06-17	19.4286	3429.43	33363.3	32851.6	24691.2	25318	26555	30875.9	27109.1	20635.2	22983.2	38261.8	57270.9	86754.5	115688	114009	130522	0.714286
2020-06-16	13.1429	3996.71	27030	33363.3	32851.6	24691.2	25318	26555	30875.9	27109.1	20635.2	22983.2	38261.8	57270.9	86754.5	115688	114009	0.857143
2020-06-15	12.2857	3619.29	22399.8	27030	33363.3	32851.6	24691.2	25318	26555	30875.9	27109.1	20635.2	22983.2	38261.8	57270.9	86754.5	115688	1
2020-06-14	14	4328.79	23361.4	22399.8	27030	33363.3	32851.6	24691.2	25318	26555	30875.9	27109.1	20635.2	22983.2	38261.8	57270.9	86754.5	1.14286
2020-06-13	16.1429	5104	31621.8	23361.4	22399.8	27030	33363.3	32851.6	24691.2	25318	26555	30875.9	27109.1	20635.2	22983.2	38261.8	57270.9	1.42857
2020-06-12	19	5862.93	36497	31621.8	23361.4	22399.8	27030	33363.3	32851.6	24691.2	25318	26555	30875.9	27109.1	20635.2	22983.2	38261.8	1.85714
2020-06-11	19.5714	6923.79	47166	36497	31621.8	23361.4	22399.8	27030	33363.3	32851.6	24691.2	25318	26555	30875.9	27109.1	20635.2	22983.2	1.85714
2020-06-10	17.8571	7309.21	50332	47166	36497	31621.8	23361.4	22399.8	27030	33363.3	32851.6	24691.2	25318	26555	30875.9	27109.1	20635.2	1.71429
2020-06-09	17.2857	6595.57	58671.7	50332	47166	36497	31621.8	23361.4	22399.8	27030	33363.3	32851.6	24691.2	25318	26555	30875.9	27109.1	1.42857
2020-06-08	17.4286	6637.86	72557.3	58671.7	50332	47166	36497	31621.8	23361.4	22399.8	27030	33363.3	32851.6	24691.2	25318	26555	30875.9	1.28571
2020-06-07	15.1429	5729.07	71397.2	72557.3	58671.7	50332	47166	36497	31621.8	23361.4	22399.8	27030	33363.3	32851.6	24691.2	25318	26555	0.857143
2020-06-06	12	4772.57	64285.5	71397.2	72557.3	58671.7	50332	47166	36497	31621.8	23361.4	22399.8	27030	33363.3	32851.6	24691.2	25318	0.428571
2020-06-05	9.57143	3997.5	62472.6	64285.5	71397.2	72557.3	58671.7	50332	47166	36497	31621.8	23361.4	22399.8	27030	33363.3	32851.6	24691.2	0
2020-06-04	6.85714	3351.71	49173.1	62472.6	64285.5	71397.2	72557.3	58671.7	50332	47166	36497	31621.8	23361.4	22399.8	27030	33363.3	32851.6	1.79592
2020-06-03	6.14286	3359.21	49470	49173.1	62472.6	64285.5	71397.2	72557.3	58671.7	50332	47166	36497	31621.8	23361.4	22399.8	27030	33363.3	1.8125
2020-06-02	7.71429	3514.14	46428.7	49470	49173.1	62472.6	64285.5	71397.2	72557.3	58671.7	50332	47166	36497	31621.8	23361.4	22399.8	27030	1.85106
2020-06-01	7.71429	4002.43	35321	46428.7	49470	49173.1	62472.6	64285.5	71397.2	72557.3	58671.7	50332	47166	36497	31621.8	23361.4	22399.8	1.8913
2020-05-31	7	3793.57	35899	35321	46428.7	49470	49173.1	62472.6	64285.5	71397.2	72557.3	58671.7	50332	47166	36497	31621.8	23361.4	1.93333
2020-05-30	7	3616.86	35223.1	35899	35321	46428.7	49470	49173.1	62472.6	64285.5	71397.2	72557.3	58671.7	50332	47166	36497	31621.8	2
2020-05-29	6.42857	3840.86	27472.7	35223.1	35899	35321	46428.7	49470	49173.1	62472.6	64285.5	71397.2	72557.3	58671.7	50332	47166	36497	1.42857
2020-05-28	8.71429	3769.86	26407.2	27472.7	35223.1	35899	35321	46428.7	49470	49173.1	62472.6	64285.5	71397.2	72557.3	58671.7	50332	47166	0.857143
2020-05-27	8.71429	3828.57	26494.2	26407.2	27472.7	35223.1	35899	35321	46428.7	49470	49173.1	62472.6	64285.5	71397.2	72557.3	58671.7	50332	1.14286
2020-05-26	7.57143	3570	21585.6	26494.2	26407.2	27472.7	35223.1	35899	35321	46428.7	49470	49173.1	62472.6	64285.5	71397.2	72557.3	58671.7	1.42857
2020-05-25	6.71429	3336.14	29714	21585.6	26494.2	26407.2	27472.7	35223.1	35899	35321	46428.7	49470	49173.1	62472.6	64285.5	71397.2	72557.3	1.71429
2020-05-24	6.42857	3634	32753.4	29714	21585.6	26494.2	26407.2	27472.7	35223.1	35899	35321	46428.7	49470	49173.1	62472.6	64285.5	71397.2	2.14286
2020-05-23	8.28571	3816.43	35177.1	32753.4	29714	21585.6	26494.2	26407.2	27472.7	35223.1	35899	35321	46428.7	49470	49173.1	62472.6	64285.5	2.14286
2020-05-22	9.14286	3991.86	39448.3	35177.1	32753.4	29714	21585.6	26494.2	26407.2	27472.7	35223.1	35899	35321	46428.7	49470	49173.1	62472.6	1.85714
2020-05-21	11.8571	3977.86	41610.4	39448.3	35177.1	32753.4	29714	21585.6	26494.2	26407.2	27472.7	35223.1	35899	35321	46428.7	49470	49173.1	2.42857
2020-05-20	12.8571	3914.71	52066.3	41610.4	39448.3	35177.1	32753.4	29714	21585.6	26494.2	26407.2	27472.7	35223.1	35899	35321	46428.7	49470	1.85714
2020-05-19	13.7143	4278.14	47705.2	52066.3	41610.4	39448.3	35177.1	32753.4	29714	21585.6	26494.2	26407.2	27472.7	35223.1	35899	35321	46428.7	1.42857
2020-05-18	15.7143	4617.29	69301	47705.2	52066.3	41610.4	39448.3	35177.1	32753.4	29714	21585.6	26494.2	26407.2	27472.7	35223.1	35899	35321	1.28571
2020-05-17	16.8571	4235.43	61002.2	69301	47705.2	52066.3	41610.4	39448.3	35177.1	32753.4	29714	21585.6	26494.2	26407.2	27472.7	35223.1	35899	1
2020-05-16	15.5714	4128.43	54183.4	61002.2	69301	47705.2	52066.3	41610.4	39448.3	35177.1	32753.4	29714	21585.6	26494.2	26407.2	27472.7	35223.1	1.42857
2020-05-15	17	3674.86	44063.7	54183.4	61002.2	69301	47705.2	52066.3	41610.4	39448.3	35177.1	32753.4	29714	21585.6	26494.2	26407.2	27472.7	0.857143
2020-05-14	13.1429	3741.43	31090.9	44063.7	54183.4	61002.2	69301	47705.2	52066.3	41610.4	39448.3	35177.1	32753.4	29714	21585.6	26494.2	26407.2	0.571429
2020-05-13	13.8571	3570	16107.4	31090.9	44063.7	54183.4	61002.2	69301	47705.2	52066.3	41610.4	39448.3	35177.1	32753.4	29714	21585.6	26494.2	0.857143
2020-05-12	14.5714	3186.29	13794	16107.4	31090.9	44063.7	54183.4	61002.2	69301	47705.2	52066.3	41610.4	39448.3	35177.1	32753.4	29714	21585.6	1.42857
2020-05-11	13.4286	2630.29	2234.48	13794	16107.4	31090.9	44063.7	54183.4	61002.2	69301	47705.2	52066.3	41610.4	39448.3	35177.1	32753.4	29714	1.14286
2020-05-10	12.8571	2792.14	1581	2234.48	13794	16107.4	31090.9	44063.7	54183.4	61002.2	69301	47705.2	52066.3	41610.4	39448.3	35177.1	32753.4	1.28571
2020-05-09	12.8571	2739.57	0	1581	2234.48	13794	16107.4	31090.9	44063.7	54183.4	61002.2	69301	47705.2	52066.3	41610.4	39448.3	35177.1	1.14286
2020-05-08	11.2857	2434.29	0	0	1581	2234.48	13794	16107.4	31090.9	44063.7	54183.4	61002.2	69301	47705.2	52066.3	41610.4	39448.3	2.28571
2020-05-07	12.4286	2124.71	0	0	0	1581	2234.48	13794	16107.4	31090.9	44063.7	54183.4	61002.2	69301	47705.2	52066.3	41610.4	2
2020-05-06	12.4286	2131.71	0	0	0	0	1581	2234.48	13794	16107.4	31090.9	44063.7	54183.4	61002.2	69301	47705.2	52066.3	2
2020-05-05	10.8571	1988.14	0	0	0	0	0	1581	2234.48	13794	16107.4	31090.9	44063.7	54183.4	61002.2	69301	47705.2	2
2020-05-04	14	2122.43	0	0	0	0	0	0	1581	2234.48	13794	16107.4	31090.9	44063.7	54183.4	61002.2	69301	2.57143
2020-05-03	15.5714	2103.43	0	0	0	0	0	0	0	1581	2234.48	13794	16107.4	31090.9	44063.7	54183.4	61002.2	2.14286
2020-05-02	16.2857	2160	0	0	0	0	0	0	0	0	1581	2234.48	13794	16107.4	31090.9	44063.7	54183.4	2.42857
2020-05-01	17.4286	2263.43	0	0	0	0	0	0	0	0	0	1581	2234.48	13794	16107.4	31090.9	44063.7	1.85714
2020-04-30	18.2857	2275.57	0	0	0	0	0	0	0	0	0	0	1581	2234.48	13794	16107.4	31090.9	2.57143
2020-04-29	24	2169.43	0	0	0	0	0	0	0	0	0	0	0	1581	2234.48	13794	16107.4	3.42857
2020-04-28	23.5714	2023.86	0	0	0	0	0	0	0	0	0	0	0	0	1581	2234.48	13794	3.14286
2020-04-27	41.2857	1678.57	0	0	0	0	0	0	0	0	0	0	0	0	0	1581	2234.48	3.28571
2020-04-26	39.5714	1541.57	0	0	0	0	0	0	0	0	0	0	0	0	0	0	1581	3.57143
2020-04-25	38.7143	1399.57	0	0	0	0	0	0	0	0	0	0	0	0	0	0	0	3.42857
2020-04-24	38	1159.57	0	0	0	0	0	0	0	0	0	0	0	0	0	0	0	3.42857
2020-04-23	36.5714	850.143	0	0	0	0	0	0	0	0	0	0	0	0	0	0	0	3.85714
2020-04-22	30.8571	522	0	0	0	0	0	0	0	0	0	0	0	0	0	0	0
2020-04-21	34.8333	396	0	0	0	0	0	0	0	0	0	0	0	0	0	0	0
2020-04-20	10.6	210.8	0	0	0	0	0	0	0	0	0	0	0	0	0	0	0
2020-04-19	12	131.75	0	0	0	0	0	0	0	0	0	0	0	0	0	0	0
2020-04-18	14.3333		0	0	0	0	0	0	0	0	0	0	0	0	0	0	0
2020-04-17	16		0	0	0	0	0	0	0	0	0	0	0	0	0	0	0
2020-04-16	15		0	0	0	0	0	0	0	0	0	0	0	0	0	0	0
